# Supplementary material for: Similarities and differences between variants called with human reference genome HG19 or HG38
Source: BMC Bioinformatics. 2019 Mar 14;20(Suppl 2):101. doi: 10.1186/s12859-019-2620-0 (PMC6419332; doi:10.1186/s12859-019-2620-0)
Supplement: Supplementary file 2 — Supplemental tables. (ZIP 633 kb) [file 12859_2019_2620_MOESM2_ESM.zip]

Archive with 4 entries (4 files):
- Suppl Table S1.xlsx
- Suppl Table S2.xlsx
- Suppl Table S3.xlsx
- Suppl Table S4.xlsx
