# Supplementary material for: Similarities and differences between variants called with human reference genome HG19 or HG38
Source: BMC Bioinformatics. 2019 Mar 14;20(Suppl 2):101. doi: 10.1186/s12859-019-2620-0 (PMC6419332; doi:10.1186/s12859-019-2620-0)
Supplement: Supplementary file 2 — Supplemental tables. (ZIP 633 kb) [file 12859_2019_2620_MOESM2_ESM.zip › Suppl Table S1.xlsx]

## Sheet: Sheet1
0	noGATK	0	0	0	0	0	GATK	0	0	0	0	0
Coverage	Bowtie2_hg19	Bowtie2_hg38	BWA_hg19	BWA_hg38	ISAAC_hg19	ISAAC_hg38	Bowtie2_hg19	Bowtie2_hg38	BWA_hg19	BWA_hg38	ISAAC_hg19	ISAAC_hg38
0	0.0647223	0.0435332	0.0648979	0.0438946	0.0666699	0.0469652	0.0647231	0.0435341	0.0649036	0.0439003	0.0666729	0.0469681
1	4.88152e-05	0.000118518	6.44244e-05	0.000229661	0.000378806	0.00100301	4.91983e-05	0.000118928	6.6262e-05	0.000231546	0.000379459	0.00100369
2	3.90635e-05	0.000106145	3.60605e-05	0.000164577	0.000226988	0.000659967	3.94247e-05	0.000106519	3.6631e-05	0.000165176	0.000227699	0.000660704
3	3.55977e-05	9.81679e-05	2.81497e-05	0.000133948	0.000158508	0.000507995	3.58626e-05	9.84397e-05	2.85974e-05	0.000134355	0.000159079	0.000508522
4	3.26294e-05	9.00895e-05	2.46681e-05	0.000115646	0.000129416	0.000423346	3.28755e-05	9.03267e-05	2.49898e-05	0.000115942	0.000129922	0.000423847
5	2.99923e-05	8.41552e-05	2.28872e-05	0.000101363	0.00011155	0.000369033	3.0251e-05	8.44802e-05	2.32181e-05	0.000101668	0.000111873	0.000369389
6	2.77545e-05	7.92427e-05	2.07569e-05	9.28123e-05	0.000101563	0.000335439	2.79171e-05	7.93875e-05	2.10756e-05	9.31462e-05	0.000101893	0.000335706
7	2.58637e-05	7.62065e-05	1.99614e-05	8.59275e-05	9.42735e-05	0.000305408	2.6063e-05	7.64094e-05	2.02564e-05	8.61925e-05	9.45965e-05	0.000305806
8	2.34266e-05	7.21956e-05	1.94775e-05	8.16221e-05	8.76913e-05	0.00028583	2.35625e-05	7.22741e-05	1.98186e-05	8.19289e-05	8.79753e-05	0.0002861
9	2.23916e-05	6.89218e-05	1.86655e-05	7.76815e-05	8.29893e-05	0.000266214	2.25388e-05	6.91112e-05	1.89648e-05	7.79818e-05	8.31176e-05	0.000266379
10	2.13798e-05	6.73613e-05	1.84227e-05	7.4897e-05	7.93057e-05	0.000252436	2.14976e-05	6.74468e-05	1.87054e-05	7.51804e-05	7.95106e-05	0.000252641
11	2.10878e-05	6.55256e-05	1.83501e-05	7.27014e-05	7.69122e-05	0.000241411	2.1196e-05	6.56434e-05	1.85603e-05	7.29274e-05	7.71019e-05	0.000241572
12	2.04088e-05	6.3981e-05	1.7914e-05	7.06434e-05	7.43266e-05	0.000230098	2.04916e-05	6.40394e-05	1.81848e-05	7.09126e-05	7.4513e-05	0.000230292
13	2.0201e-05	6.33373e-05	1.82828e-05	6.75873e-05	7.30897e-05	0.000220101	2.02966e-05	6.34023e-05	1.85359e-05	6.78318e-05	7.32415e-05	0.00022027
14	1.98265e-05	6.1558e-05	1.78599e-05	6.66573e-05	7.14566e-05	0.000211627	1.9878e-05	6.16636e-05	1.80829e-05	6.68674e-05	7.16249e-05	0.000211804
15	1.97648e-05	6.00952e-05	1.78684e-05	6.49902e-05	7.05246e-05	0.000207313	1.98262e-05	6.01816e-05	1.81245e-05	6.52314e-05	7.06714e-05	0.000207475
16	1.94544e-05	5.91361e-05	1.78325e-05	6.31717e-05	7.02484e-05	0.000200468	1.95494e-05	5.92044e-05	1.80842e-05	6.34382e-05	7.04672e-05	0.00020069
17	1.88216e-05	5.83898e-05	1.82026e-05	6.27711e-05	6.87236e-05	0.000193399	1.89074e-05	5.84861e-05	1.84145e-05	6.29932e-05	6.88855e-05	0.00019359
18	1.91221e-05	5.86627e-05	1.80647e-05	6.14495e-05	6.78496e-05	0.000188473	1.91888e-05	5.87656e-05	1.82759e-05	6.1655e-05	6.80466e-05	0.000188676
19	1.88935e-05	5.75307e-05	1.77391e-05	6.07131e-05	6.73913e-05	0.000184632	1.89915e-05	5.7597e-05	1.7942e-05	6.09375e-05	6.76002e-05	0.000184783
20	1.90842e-05	5.71322e-05	1.77507e-05	6.04073e-05	6.70443e-05	0.000180866	1.91914e-05	5.72727e-05	1.79285e-05	6.06089e-05	6.72435e-05	0.000181041
21	1.92218e-05	5.67217e-05	1.81852e-05	5.97956e-05	6.64979e-05	0.000176557	1.93151e-05	5.6827e-05	1.83491e-05	5.99345e-05	6.66296e-05	0.000176687
22	1.92673e-05	5.65419e-05	1.8527e-05	5.85406e-05	6.59938e-05	0.000171704	1.93353e-05	5.6637e-05	1.86939e-05	5.8727e-05	6.60961e-05	0.000171822
23	1.94653e-05	5.71394e-05	1.83683e-05	5.93891e-05	6.51733e-05	0.00016933	1.95167e-05	5.7249e-05	1.8431e-05	5.94291e-05	6.5261e-05	0.000169454
24	1.90189e-05	5.78365e-05	1.86124e-05	5.905e-05	6.46355e-05	0.000165707	1.9105e-05	5.79078e-05	1.87167e-05	5.91697e-05	6.47457e-05	0.00016588
25	1.93089e-05	5.70912e-05	1.86471e-05	5.77805e-05	6.41578e-05	0.000162119	1.93461e-05	5.71661e-05	1.87384e-05	5.79009e-05	6.4267e-05	0.000162222
26	1.94339e-05	5.71546e-05	1.88876e-05	5.79438e-05	6.37724e-05	0.000159875	1.94702e-05	5.71859e-05	1.90136e-05	5.80718e-05	6.38582e-05	0.00015995
27	1.94187e-05	5.58534e-05	1.86487e-05	5.77372e-05	6.38137e-05	0.000158459	1.94953e-05	5.59105e-05	1.8776e-05	5.7886e-05	6.39364e-05	0.000158532
28	1.93336e-05	5.66482e-05	1.90403e-05	5.72404e-05	6.32858e-05	0.000155216	1.93963e-05	5.67043e-05	1.91442e-05	5.73677e-05	6.34142e-05	0.000155377
29	1.93702e-05	5.64644e-05	1.89628e-05	5.69154e-05	6.29397e-05	0.000153669	1.94319e-05	5.64987e-05	1.91228e-05	5.70563e-05	6.30404e-05	0.000153789
30	1.96045e-05	5.6371e-05	1.91489e-05	5.73756e-05	6.29516e-05	0.000150946	1.96893e-05	5.64301e-05	1.92528e-05	5.74901e-05	6.30641e-05	0.00015106
31	1.96464e-05	5.61803e-05	1.89714e-05	5.70418e-05	6.30991e-05	0.000149061	1.96965e-05	5.62585e-05	1.90783e-05	5.71628e-05	6.31806e-05	0.000149119
32	1.9616e-05	5.55984e-05	1.91307e-05	5.66534e-05	6.31426e-05	0.00014739	1.96827e-05	5.56531e-05	1.9203e-05	5.67247e-05	6.32284e-05	0.000147498
33	1.96988e-05	5.58296e-05	1.90987e-05	5.62599e-05	6.25692e-05	0.000145479	1.97424e-05	5.59256e-05	1.91947e-05	5.63489e-05	6.2686e-05	0.00014561
34	1.9778e-05	5.63427e-05	1.91472e-05	5.57551e-05	6.25676e-05	0.000144043	1.98239e-05	5.63961e-05	1.92482e-05	5.58514e-05	6.26626e-05	0.000144146
35	1.97358e-05	5.63687e-05	1.93511e-05	5.61081e-05	6.20608e-05	0.000141228	1.98272e-05	5.64169e-05	1.94544e-05	5.6213e-05	6.22321e-05	0.000141367
36	2.01241e-05	5.60078e-05	1.93419e-05	5.59867e-05	6.17378e-05	0.000140015	2.01413e-05	5.60398e-05	1.94722e-05	5.61078e-05	6.18546e-05	0.000140123
37	1.98552e-05	5.55271e-05	1.92531e-05	5.50365e-05	6.19074e-05	0.00013906	1.98842e-05	5.55779e-05	1.93653e-05	5.51177e-05	6.198e-05	0.000139162
38	1.94735e-05	5.5889e-05	1.93198e-05	5.47567e-05	6.13716e-05	0.000136679	1.95319e-05	5.59454e-05	1.94573e-05	5.49059e-05	6.14881e-05	0.000136754
39	1.96579e-05	5.52585e-05	1.92666e-05	5.54895e-05	6.17207e-05	0.000135143	1.96493e-05	5.52988e-05	1.93683e-05	5.55944e-05	6.17593e-05	0.000135191
40	1.99298e-05	5.45756e-05	1.94488e-05	5.57966e-05	6.10077e-05	0.000133843	1.99182e-05	5.4566e-05	1.95474e-05	5.58943e-05	6.108e-05	0.000133916
41	1.99582e-05	5.50213e-05	1.95072e-05	5.5184e-05	6.10321e-05	0.000132454	1.99578e-05	5.50187e-05	1.95619e-05	5.525e-05	6.10562e-05	0.000132447
42	1.98235e-05	5.51282e-05	1.9618e-05	5.44789e-05	6.1531e-05	0.000131585	1.98374e-05	5.51563e-05	1.9711e-05	5.45914e-05	6.14934e-05	0.000131563
43	2.0166e-05	5.50771e-05	1.9615e-05	5.46185e-05	6.11912e-05	0.000129701	2.01574e-05	5.50768e-05	1.96823e-05	5.46756e-05	6.11892e-05	0.000129733
44	2.03537e-05	5.4894e-05	2.00769e-05	5.4543e-05	6.15148e-05	0.000128734	2.03475e-05	5.48551e-05	2.01686e-05	5.46333e-05	6.15201e-05	0.000128766
45	2.06262e-05	5.56294e-05	2.03626e-05	5.48775e-05	6.11427e-05	0.000128424	2.0618e-05	5.56205e-05	2.04098e-05	5.48913e-05	6.12014e-05	0.000128516
46	2.06949e-05	5.48422e-05	2.02026e-05	5.44516e-05	6.19021e-05	0.000127876	2.07114e-05	5.48524e-05	2.02722e-05	5.45568e-05	6.19658e-05	0.000127946
47	2.10637e-05	5.55657e-05	2.04088e-05	5.49326e-05	6.23271e-05	0.00012655	2.10578e-05	5.55307e-05	2.04695e-05	5.50319e-05	6.23389e-05	0.000126578
48	2.10152e-05	5.51648e-05	2.07015e-05	5.4862e-05	6.22413e-05	0.000125695	2.1004e-05	5.52028e-05	2.07612e-05	5.49224e-05	6.23281e-05	0.000125745
49	2.10984e-05	5.50675e-05	2.07315e-05	5.43612e-05	6.23205e-05	0.000125499	2.10984e-05	5.50104e-05	2.07968e-05	5.44179e-05	6.23003e-05	0.000125513
50	2.1356e-05	5.45707e-05	2.16038e-05	5.50784e-05	6.25303e-05	0.000124252	2.13623e-05	5.45977e-05	2.16302e-05	5.50896e-05	6.2556e-05	0.000124278
51	2.17536e-05	5.51084e-05	2.17163e-05	5.5695e-05	6.31928e-05	0.000123688	2.17932e-05	5.5118e-05	2.17546e-05	5.57132e-05	6.32588e-05	0.000123768
52	2.2094e-05	5.51098e-05	2.1804e-05	5.59626e-05	6.3045e-05	0.000122859	2.20878e-05	5.50784e-05	2.18717e-05	5.60444e-05	6.30357e-05	0.000122844
53	2.27885e-05	5.60177e-05	2.20551e-05	5.55053e-05	6.34191e-05	0.000122811	2.28057e-05	5.60131e-05	2.20492e-05	5.54941e-05	6.34828e-05	0.000122869
54	2.28809e-05	5.55997e-05	2.2163e-05	5.57848e-05	6.3623e-05	0.000122282	2.28657e-05	5.55842e-05	2.21534e-05	5.57831e-05	6.36398e-05	0.0001223
55	2.33665e-05	5.58313e-05	2.25642e-05	5.60748e-05	6.39404e-05	0.000121435	2.33524e-05	5.58323e-05	2.25579e-05	5.60982e-05	6.39001e-05	0.000121402
56	2.39934e-05	5.58465e-05	2.30548e-05	5.6532e-05	6.41898e-05	0.000120662	2.39743e-05	5.58059e-05	2.30798e-05	5.65555e-05	6.41189e-05	0.000120552
57	2.38053e-05	5.56545e-05	2.35787e-05	5.61949e-05	6.45874e-05	0.000120601	2.37687e-05	5.56297e-05	2.35869e-05	5.62173e-05	6.46141e-05	0.000120607
58	2.45054e-05	5.62635e-05	2.38047e-05	5.61784e-05	6.47606e-05	0.000120199	2.4485e-05	5.62648e-05	2.37549e-05	5.61424e-05	6.47596e-05	0.000120177
59	2.49703e-05	5.69731e-05	2.44579e-05	5.69401e-05	6.51505e-05	0.00011971	2.49472e-05	5.69487e-05	2.44061e-05	5.68867e-05	6.51416e-05	0.000119698
60	2.53223e-05	5.72443e-05	2.46783e-05	5.67597e-05	6.5811e-05	0.000119486	2.53085e-05	5.7243e-05	2.46008e-05	5.66838e-05	6.58071e-05	0.000119493
61	2.60768e-05	5.72113e-05	2.49188e-05	5.71513e-05	6.60961e-05	0.000118913	2.60306e-05	5.71331e-05	2.48278e-05	5.7083e-05	6.61347e-05	0.000118945
62	2.64008e-05	5.74825e-05	2.532e-05	5.72635e-05	6.6679e-05	0.000118541	2.63724e-05	5.74746e-05	2.53078e-05	5.72127e-05	6.66721e-05	0.000118528
63	2.65292e-05	5.75749e-05	2.54497e-05	5.75241e-05	6.70736e-05	0.000118449	2.64843e-05	5.75604e-05	2.54124e-05	5.74839e-05	6.71205e-05	0.000118476
64	2.69079e-05	5.81483e-05	2.5711e-05	5.67867e-05	6.77275e-05	0.000118672	2.68825e-05	5.80942e-05	2.56512e-05	5.67412e-05	6.77114e-05	0.000118672
65	2.73368e-05	5.80358e-05	2.59643e-05	5.70906e-05	6.75995e-05	0.00011803	2.72817e-05	5.79906e-05	2.59386e-05	5.70457e-05	6.75616e-05	0.000118016
66	2.77152e-05	5.82776e-05	2.62451e-05	5.75294e-05	6.77001e-05	0.000117228	2.76769e-05	5.81678e-05	2.61867e-05	5.74693e-05	6.77127e-05	0.000117266
67	2.7995e-05	5.9113e-05	2.67462e-05	5.76821e-05	6.85418e-05	0.000117668	2.79643e-05	5.90803e-05	2.67004e-05	5.7602e-05	6.85246e-05	0.000117625
68	2.83038e-05	5.84756e-05	2.71464e-05	5.77725e-05	6.90244e-05	0.000117904	2.82612e-05	5.84116e-05	2.70748e-05	5.77036e-05	6.89815e-05	0.000117854
69	2.8737e-05	5.9214e-05	2.73441e-05	5.789e-05	6.93359e-05	0.000117284	2.86971e-05	5.91335e-05	2.72362e-05	5.77527e-05	6.92165e-05	0.000117214
70	2.94364e-05	5.91269e-05	2.79066e-05	5.87052e-05	6.95365e-05	0.000116663	2.94011e-05	5.91031e-05	2.78106e-05	5.86241e-05	6.95678e-05	0.000116681
71	2.95248e-05	5.88929e-05	2.84852e-05	5.83525e-05	6.99393e-05	0.000116824	2.94707e-05	5.8855e-05	2.84104e-05	5.8306e-05	6.98423e-05	0.000116789
72	3.012e-05	5.99757e-05	2.88614e-05	5.81018e-05	7.06203e-05	0.000117004	3.00705e-05	5.99658e-05	2.87931e-05	5.80289e-05	7.05925e-05	0.00011697
73	3.04051e-05	6.06785e-05	2.90672e-05	5.86069e-05	7.13589e-05	0.000116857	3.03246e-05	6.0625e-05	2.8988e-05	5.85158e-05	7.13062e-05	0.000116823
74	3.10702e-05	6.07765e-05	2.89712e-05	5.88985e-05	7.17261e-05	0.000116424	3.10309e-05	6.0727e-05	2.88663e-05	5.88458e-05	7.16711e-05	0.000116347
75	3.13948e-05	6.10117e-05	2.91824e-05	5.91341e-05	7.21237e-05	0.000116591	3.13453e-05	6.09764e-05	2.91213e-05	5.908e-05	7.21234e-05	0.000116615
76	3.20867e-05	6.20028e-05	2.98224e-05	5.96339e-05	7.24055e-05	0.000116123	3.20405e-05	6.19411e-05	2.97518e-05	5.95887e-05	7.23418e-05	0.000116067
77	3.26139e-05	6.24521e-05	3.02114e-05	5.95482e-05	7.37776e-05	0.000117387	3.25951e-05	6.23799e-05	3.01438e-05	5.94578e-05	7.37545e-05	0.000117381
78	3.33756e-05	6.26982e-05	3.07587e-05	5.9437e-05	7.45506e-05	0.000117869	3.33123e-05	6.26204e-05	3.06525e-05	5.93354e-05	7.45196e-05	0.000117863
79	3.38771e-05	6.31862e-05	3.11698e-05	6.03489e-05	7.52263e-05	0.000118475	3.38369e-05	6.31149e-05	3.10514e-05	6.02093e-05	7.52233e-05	0.000118443
80	3.45541e-05	6.37787e-05	3.15693e-05	6.05778e-05	7.57076e-05	0.000118334	3.45033e-05	6.3686e-05	3.14532e-05	6.04888e-05	7.56212e-05	0.000118243
81	3.4563e-05	6.38193e-05	3.20319e-05	6.12321e-05	7.69481e-05	0.000119161	3.4497e-05	6.3751e-05	3.199e-05	6.11522e-05	7.69409e-05	0.000119147
82	3.53156e-05	6.43376e-05	3.25541e-05	6.11097e-05	7.77769e-05	0.000119627	3.52522e-05	6.42845e-05	3.24746e-05	6.10678e-05	7.78112e-05	0.000119681
83	3.60388e-05	6.49094e-05	3.31751e-05	6.13274e-05	7.86782e-05	0.00012027	3.6012e-05	6.48041e-05	3.30391e-05	6.11872e-05	7.86904e-05	0.000120276
84	3.68801e-05	6.55303e-05	3.39071e-05	6.14139e-05	7.92823e-05	0.000120626	3.68398e-05	6.55755e-05	3.37884e-05	6.13274e-05	7.9282e-05	0.000120613
85	3.75412e-05	6.6325e-05	3.43647e-05	6.29671e-05	8.0405e-05	0.000121213	3.7466e-05	6.62478e-05	3.42608e-05	6.28695e-05	8.03661e-05	0.000121166
86	3.82169e-05	6.66457e-05	3.49002e-05	6.32614e-05	8.12476e-05	0.000122128	3.8176e-05	6.65969e-05	3.48322e-05	6.31519e-05	8.12242e-05	0.000122087
87	3.88906e-05	6.74144e-05	3.58108e-05	6.33416e-05	8.1827e-05	0.00012208	3.88556e-05	6.73725e-05	3.57319e-05	6.32479e-05	8.18412e-05	0.000122088
88	3.95065e-05	6.83016e-05	3.65333e-05	6.42528e-05	8.23957e-05	0.000122515	3.94627e-05	6.82208e-05	3.65089e-05	6.42446e-05	8.24508e-05	0.000122577
89	4.01476e-05	6.86668e-05	3.69949e-05	6.47286e-05	8.30939e-05	0.000122527	4.00958e-05	6.86114e-05	3.69437e-05	6.46933e-05	8.31071e-05	0.000122518
90	4.1076e-05	6.89822e-05	3.72786e-05	6.52399e-05	8.43957e-05	0.000123626	4.09912e-05	6.88417e-05	3.72149e-05	6.51525e-05	8.443e-05	0.000123641
91	4.21096e-05	6.9902e-05	3.79315e-05	6.57351e-05	8.56332e-05	0.000124821	4.20713e-05	6.98964e-05	3.79157e-05	6.56998e-05	8.56382e-05	0.000124813
92	4.30334e-05	7.08354e-05	3.86306e-05	6.57823e-05	8.69952e-05	0.000125894	4.29611e-05	7.07796e-05	3.86441e-05	6.5751e-05	8.70001e-05	0.000125893
93	4.36639e-05	7.17799e-05	3.97296e-05	6.64966e-05	8.78097e-05	0.00012602	4.36609e-05	7.17727e-05	3.97094e-05	6.64676e-05	8.78315e-05	0.000126048
94	4.47905e-05	7.23362e-05	4.05026e-05	6.75137e-05	8.93155e-05	0.000127256	4.47714e-05	7.22913e-05	4.04963e-05	6.75058e-05	8.9363e-05	0.0001273
95	4.59624e-05	7.38017e-05	4.13158e-05	6.80489e-05	9.05342e-05	0.000128523	4.59202e-05	7.37855e-05	4.13241e-05	6.80327e-05	9.05804e-05	0.000128534
96	4.72128e-05	7.44074e-05	4.22699e-05	6.8876e-05	9.19763e-05	0.00012966	4.7192e-05	7.44503e-05	4.2268e-05	6.8845e-05	9.2005e-05	0.00012966
97	4.84325e-05	7.56637e-05	4.33772e-05	6.99327e-05	9.34197e-05	0.000130001	4.84157e-05	7.56578e-05	4.33758e-05	6.99459e-05	9.3417e-05	0.000130013
98	4.94559e-05	7.66505e-05	4.41135e-05	7.02098e-05	9.50485e-05	0.000131813	4.94724e-05	7.66542e-05	4.41119e-05	7.01778e-05	9.51132e-05	0.000131872
99	5.08775e-05	7.76363e-05	4.52478e-05	7.10769e-05	9.72669e-05	0.000133446	5.08584e-05	7.76317e-05	4.52626e-05	7.10924e-05	9.73279e-05	0.000133503
100	5.19864e-05	7.86531e-05	4.63454e-05	7.21085e-05	9.87149e-05	0.000134844	5.19712e-05	7.85984e-05	4.63718e-05	7.21801e-05	9.87528e-05	0.000134882
101	5.33919e-05	8.00325e-05	4.77113e-05	7.29637e-05	0.000100694	0.000136217	5.33856e-05	7.99929e-05	4.77809e-05	7.30241e-05	0.000100732	0.000136254
102	5.47185e-05	8.12044e-05	4.8744e-05	7.38033e-05	0.000102634	0.000138162	5.4698e-05	8.11896e-05	4.87921e-05	7.38921e-05	0.00010265	0.00013818
103	5.59491e-05	8.2014e-05	5.03342e-05	7.45618e-05	0.000104468	0.000139845	5.59616e-05	8.20266e-05	5.03579e-05	7.464e-05	0.000104515	0.000139889
104	5.73809e-05	8.34488e-05	5.13381e-05	7.59501e-05	0.000106416	0.000141577	5.73773e-05	8.34759e-05	5.13398e-05	7.5992e-05	0.000106362	0.000141554
105	5.90431e-05	8.46402e-05	5.26802e-05	7.71223e-05	0.000108925	0.000143472	5.90424e-05	8.46098e-05	5.27515e-05	7.72533e-05	0.000108931	0.000143494
106	6.04122e-05	8.67236e-05	5.39422e-05	7.82859e-05	0.000111171	0.000145672	6.03769e-05	8.66705e-05	5.39699e-05	7.83305e-05	0.000111217	0.000145683
107	6.19028e-05	8.87457e-05	5.55086e-05	7.98181e-05	0.000113277	0.000147929	6.18553e-05	8.8715e-05	5.55208e-05	7.9854e-05	0.000113325	0.000147942
108	6.39796e-05	9.00816e-05	5.69662e-05	8.09883e-05	0.000116393	0.00015036	6.3979e-05	9.00232e-05	5.7022e-05	8.10569e-05	0.000116459	0.000150418
109	6.60882e-05	9.15794e-05	5.8568e-05	8.25779e-05	0.000118744	0.000152597	6.60406e-05	9.15484e-05	5.86712e-05	8.26554e-05	0.000118842	0.000152712
110	6.79994e-05	9.33926e-05	6.05152e-05	8.43175e-05	0.000121431	0.000154894	6.79664e-05	9.33438e-05	6.06059e-05	8.43769e-05	0.000121486	0.00015495
111	6.99782e-05	9.54206e-05	6.20028e-05	8.56362e-05	0.00012436	0.000157834	6.99657e-05	9.54559e-05	6.21222e-05	8.57494e-05	0.000124466	0.000157939
112	7.19492e-05	9.67654e-05	6.36095e-05	8.70341e-05	0.000127505	0.000160464	7.19492e-05	9.67436e-05	6.37698e-05	8.7204e-05	0.000127511	0.000160506
113	7.39841e-05	9.85189e-05	6.48378e-05	8.89968e-05	0.000130308	0.000163226	7.39808e-05	9.84971e-05	6.49555e-05	8.90595e-05	0.000130343	0.000163258
114	7.64226e-05	0.000100658	6.70162e-05	9.03534e-05	0.000133751	0.000166266	7.64179e-05	0.000100661	6.71149e-05	9.04573e-05	0.00013381	0.000166309
115	7.81447e-05	0.000102558	6.87513e-05	9.22508e-05	0.000136638	0.000169182	7.81734e-05	0.000102546	6.88126e-05	9.2356e-05	0.000136717	0.000169302
116	8.05614e-05	0.000104573	7.07423e-05	9.38789e-05	0.0001402	0.000172291	8.05317e-05	0.000104576	7.0809e-05	9.39314e-05	0.000140248	0.000172348
117	8.24848e-05	0.00010679	7.24008e-05	9.49383e-05	0.000143384	0.000175549	8.2466e-05	0.000106786	7.24929e-05	9.50297e-05	0.00014347	0.000175647
118	8.44983e-05	0.000108939	7.44638e-05	9.71966e-05	0.000146745	0.000178578	8.44996e-05	0.000108944	7.46407e-05	9.73583e-05	0.000146844	0.000178741
119	8.66524e-05	0.00011085	7.61187e-05	9.85654e-05	0.00015022	0.000182095	8.66798e-05	0.00011084	7.62342e-05	9.86713e-05	0.000150328	0.000182179
120	8.87803e-05	0.000112447	7.80725e-05	0.000100448	0.000153527	0.000184934	8.87253e-05	0.0001124	7.82371e-05	0.000100591	0.0001536	0.00018504
121	9.11947e-05	0.000114864	8.05726e-05	0.000102296	0.000157271	0.000188441	9.11746e-05	0.000114869	8.07039e-05	0.000102449	0.000157337	0.000188485
122	9.30386e-05	0.000116495	8.28157e-05	0.00010435	0.000161287	0.000192275	9.30495e-05	0.000116468	8.2948e-05	0.00010447	0.000161295	0.000192325
123	9.5897e-05	0.000118932	8.4366e-05	0.000106195	0.000165796	0.000196274	9.58934e-05	0.000118926	8.45788e-05	0.000106419	0.000165843	0.000196315
124	9.84681e-05	0.000120981	8.65362e-05	0.000108237	0.000170072	0.00020031	9.84348e-05	0.000120942	8.66758e-05	0.000108394	0.000170139	0.000200371
125	0.00010122	0.000123803	8.8843e-05	0.000110908	0.000174104	0.000204743	0.000101207	0.000123777	8.89687e-05	0.000111053	0.000174103	0.00020474
126	0.000103648	0.000125996	9.08974e-05	0.000112325	0.00017883	0.000209269	0.0001036	0.00012598	9.10713e-05	0.000112502	0.000178913	0.000209351
127	0.000106021	0.000128243	9.36279e-05	0.000114184	0.000183194	0.000213497	0.000105991	0.000128233	9.38476e-05	0.000114422	0.000183229	0.000213562
128	0.000108566	0.000130589	9.58739e-05	0.000116605	0.000187571	0.000217454	0.000108518	0.000130512	9.60425e-05	0.00011682	0.000187625	0.00021748
129	0.000111613	0.000133357	9.85219e-05	0.000118821	0.000193047	0.000222385	0.000111588	0.000133388	9.87225e-05	0.000118993	0.000193072	0.000222386
130	0.000114777	0.000136042	0.00010096	0.00012134	0.000197296	0.000226959	0.000114695	0.00013597	0.000101078	0.000121423	0.000197347	0.000227001
131	0.000116997	0.000138589	0.000103273	0.000123626	0.000202988	0.000232078	0.000116938	0.000138528	0.000103389	0.000123792	0.000203066	0.00023213
132	0.000119676	0.000141236	0.000105492	0.000125812	0.000208519	0.000237456	0.000119645	0.00014119	0.000105622	0.000125996	0.000208529	0.00023749
133	0.000122481	0.000144209	0.000107455	0.000127807	0.000213062	0.000242104	0.000122414	0.000144169	0.000107557	0.00012788	0.000213121	0.000242166
134	0.00012569	0.000146962	0.000110371	0.000129909	0.000218653	0.000247619	0.000125629	0.000146894	0.000110579	0.000130118	0.000218672	0.000247655
135	0.000128674	0.00014972	0.000113044	0.000133257	0.000223883	0.000252786	0.000128618	0.000149687	0.000113212	0.000133416	0.000223841	0.000252766
136	0.000131231	0.000152765	0.000115439	0.000135901	0.000229083	0.000258059	0.000131201	0.000152724	0.000115617	0.000136072	0.000229054	0.000258074
137	0.000133584	0.000155723	0.000117364	0.000137866	0.000235408	0.000263871	0.000133543	0.000155685	0.000117527	0.000138001	0.000235464	0.000263905
138	0.000136724	0.000158546	0.000120296	0.000140578	0.000241624	0.000270161	0.000136657	0.00015849	0.000120345	0.000140686	0.000241618	0.000270181
139	0.000139762	0.000161599	0.000122552	0.000143103	0.000248392	0.000276552	0.000139704	0.000161526	0.000122731	0.000143212	0.000248378	0.000276523
140	0.000143458	0.000165142	0.000125484	0.000146162	0.000254532	0.000282543	0.000143433	0.000165107	0.000125546	0.000146224	0.000254622	0.000282622
141	0.000147084	0.000168141	0.000128098	0.00014924	0.000261078	0.00028923	0.000147069	0.000168139	0.000128192	0.000149372	0.000261124	0.000289275
142	0.000150274	0.000171816	0.000130842	0.000152082	0.000268745	0.000296564	0.000150291	0.000171777	0.000131044	0.000152257	0.000268813	0.000296587
143	0.000154003	0.000175689	0.000134345	0.000155742	0.000275953	0.000303439	0.000154016	0.000175737	0.000134394	0.000155749	0.00027594	0.000303454
144	0.000156901	0.000178804	0.000137167	0.000158244	0.000283048	0.000310746	0.000156913	0.000178805	0.000137162	0.000158263	0.000283061	0.000310723
145	0.000160351	0.000182776	0.000140402	0.000160694	0.000291229	0.00031863	0.00016039	0.000182726	0.000140514	0.000160831	0.000291181	0.000318638
146	0.000164726	0.000186439	0.000143777	0.000165348	0.000299063	0.000326147	0.000164694	0.000186439	0.000143834	0.000165356	0.000299065	0.000326167
147	0.00016827	0.00019003	0.000146808	0.000167832	0.000307282	0.000334382	0.000168293	0.000189997	0.000146927	0.000167933	0.000307306	0.000334403
148	0.000172077	0.000194521	0.000150567	0.000172154	0.000315939	0.000343118	0.000172111	0.000194566	0.000150632	0.000172242	0.000315958	0.000343148
149	0.000176784	0.000200059	0.000153791	0.000175817	0.000325211	0.000352174	0.000176787	0.000200076	0.000153826	0.000175852	0.00032516	0.00035211
150	0.000181665	0.000204402	0.000157962	0.000179902	0.000334223	0.000361286	0.000181637	0.00020439	0.000158039	0.000179931	0.000334163	0.000361264
151	0.000186417	0.00020931	0.000162135	0.000184029	0.000344138	0.000370751	0.00018642	0.000209312	0.000162083	0.000183995	0.000344086	0.000370685
152	0.000191624	0.00021393	0.000166451	0.000188802	0.000354013	0.000380914	0.000191538	0.000213864	0.000166479	0.000188835	0.000354057	0.000380967
153	0.000197025	0.000219518	0.000170833	0.000192916	0.000363138	0.000389712	0.000196936	0.000219435	0.000170868	0.000192959	0.000363187	0.00038977
154	0.000202444	0.000225553	0.000174953	0.000196879	0.000373508	0.000400117	0.000202405	0.000225508	0.00017507	0.000196982	0.00037357	0.000400168
155	0.000208371	0.000231559	0.000179444	0.000202433	0.000385091	0.000410842	0.00020834	0.000231521	0.000179432	0.000202445	0.000385154	0.000410892
156	0.00021476	0.000237676	0.000185012	0.000207839	0.000397205	0.000422831	0.000214664	0.000237584	0.000185027	0.000207894	0.000397186	0.000422802
157	0.000220785	0.000244463	0.000189582	0.000213051	0.00040902	0.000434876	0.000220722	0.000244464	0.000189479	0.000212969	0.000409042	0.000434905
158	0.000228386	0.000252534	0.000195336	0.000219123	0.000422173	0.000447154	0.000228374	0.000252493	0.000195347	0.000219126	0.000422097	0.000447114
159	0.000235288	0.000258916	0.000201376	0.000225024	0.000435417	0.0004608	0.000235217	0.000258907	0.000201389	0.000224995	0.000435506	0.000460825
160	0.000241944	0.000267201	0.00020755	0.000230915	0.000448867	0.000473896	0.000241887	0.000267143	0.000207512	0.000230902	0.000448925	0.000473946
161	0.000250321	0.000275313	0.000214931	0.000238365	0.000464116	0.000489393	0.000250324	0.000275338	0.000214813	0.000238281	0.000464164	0.00048943
162	0.000258831	0.000284167	0.00022153	0.000245258	0.000478706	0.00050427	0.000258774	0.000284075	0.00022143	0.000245266	0.000478692	0.000504271
163	0.000267701	0.000292747	0.00022788	0.000252187	0.000494274	0.000519611	0.000267627	0.000292705	0.00022781	0.000252092	0.000494199	0.000519556
164	0.000276656	0.000302208	0.000235868	0.00026058	0.000510298	0.000535475	0.000276623	0.000302182	0.000235725	0.000260393	0.000510326	0.000535521
165	0.000286418	0.000312331	0.000243527	0.000268486	0.000529199	0.000554229	0.000286423	0.000312282	0.000243467	0.000268474	0.000529115	0.000554169
166	0.000297024	0.000323036	0.000252185	0.000277197	0.000545013	0.000569652	0.000296912	0.000322993	0.000252127	0.000277052	0.000544893	0.000569532
167	0.000307736	0.000334293	0.000261723	0.00028696	0.000564275	0.000588983	0.000307649	0.0003342	0.000261676	0.000286955	0.000564272	0.00058898
168	0.000318898	0.000346172	0.000270181	0.000295772	0.000583338	0.000608295	0.000318876	0.000346114	0.000270093	0.000295687	0.000583294	0.000608248
169	0.000330703	0.000358518	0.000280432	0.000305797	0.000604237	0.0006292	0.000330641	0.000358493	0.000280283	0.000305668	0.00060415	0.000629141
170	0.000343612	0.000371542	0.000290658	0.000317058	0.00062397	0.000649069	0.000343545	0.00037151	0.000290601	0.000316985	0.000623849	0.000648962
171	0.000356781	0.000385239	0.0003021	0.000328717	0.000647671	0.000672306	0.000356768	0.000385193	0.000301975	0.000328656	0.00064753	0.000672174
172	0.000370818	0.000400433	0.00031423	0.000341534	0.000670894	0.0006959	0.000370794	0.000400399	0.000314129	0.000341366	0.000670845	0.000695834
173	0.000384894	0.000415157	0.000326812	0.000354242	0.000695387	0.000719977	0.000384826	0.000415061	0.000326655	0.000354074	0.000695352	0.000719941
174	0.00040176	0.00043166	0.000340331	0.000367981	0.000720954	0.00074526	0.000401683	0.000431572	0.00034016	0.000367896	0.000720896	0.00074521
175	0.000417992	0.000448652	0.000354907	0.000382376	0.000748244	0.000772957	0.000417902	0.000448603	0.000354698	0.0003821	0.000748203	0.000772916
176	0.00043577	0.000466858	0.0003692	0.000397145	0.000775643	0.000800803	0.000435652	0.000466746	0.000369086	0.000397038	0.000775598	0.000800759
177	0.000453878	0.000485474	0.000385086	0.000413568	0.000806232	0.000831395	0.000453808	0.000485427	0.000384825	0.000413323	0.000806212	0.000831353
178	0.00047437	0.000506383	0.000402072	0.00043006	0.000836836	0.000861735	0.00047434	0.000506323	0.000401855	0.000429847	0.000836843	0.000861716
179	0.000494809	0.000527055	0.000419367	0.00044759	0.000868713	0.000893581	0.000494676	0.000526897	0.000419211	0.000447513	0.000868731	0.000893624
180	0.000517818	0.000549728	0.000438287	0.000467067	0.000902044	0.00092644	0.000517736	0.000549662	0.000438081	0.000466897	0.000902121	0.000926514
181	0.000540741	0.000572817	0.000457502	0.000486298	0.00093563	0.000959919	0.000540635	0.00057278	0.000457327	0.000486121	0.000935555	0.000959834
182	0.000565214	0.000598058	0.000478396	0.000507645	0.000970845	0.000995405	0.000565264	0.000598042	0.000478124	0.000507356	0.000970859	0.000995383
183	0.000591034	0.000624607	0.000500266	0.000529323	0.00101015	0.0010344	0.000591014	0.000624509	0.000499939	0.000529042	0.00101014	0.0010344
184	0.000616979	0.00065091	0.000523501	0.000552812	0.00104845	0.00107254	0.000616886	0.000650807	0.000523309	0.000552613	0.00104852	0.00107257
185	0.000646283	0.000680586	0.000547565	0.000577478	0.00108852	0.00111293	0.000646148	0.000680441	0.000547385	0.000577284	0.00108845	0.00111279
186	0.00067651	0.00071005	0.00057299	0.000602945	0.00113295	0.00115759	0.000676393	0.000709898	0.000572748	0.000602723	0.00113289	0.00115754
187	0.00070687	0.000740963	0.00059999	0.00062978	0.00117767	0.00120229	0.000706844	0.00074089	0.000599733	0.000629514	0.00117756	0.00120219
188	0.00074027	0.000774201	0.000628348	0.000658665	0.00122303	0.00124775	0.000740234	0.000774161	0.000628122	0.000658412	0.00122293	0.00124763
189	0.000774029	0.000807676	0.000657039	0.00068768	0.00127043	0.00129506	0.000773943	0.000807654	0.000656761	0.00068739	0.00127037	0.001295
190	0.000809524	0.000843928	0.000687606	0.000717832	0.00131971	0.00134483	0.000809493	0.000843862	0.000687321	0.000717499	0.00131957	0.00134471
191	0.000845449	0.000880783	0.000718902	0.000748812	0.00137075	0.00139572	0.000845402	0.000880701	0.00071869	0.000748602	0.0013706	0.00139553
192	0.000885144	0.000920057	0.000753655	0.000783818	0.00142446	0.00144924	0.000885087	0.00091999	0.000753457	0.000783559	0.00142438	0.00144916
193	0.000924259	0.000961258	0.000790186	0.000821343	0.00147871	0.00150326	0.000924208	0.000961163	0.000789967	0.000821031	0.00147869	0.00150327
194	0.000966858	0.00100362	0.000825378	0.000856578	0.00153577	0.00156097	0.000966824	0.00100356	0.000825146	0.000856383	0.00153574	0.00156093
195	0.0010101	0.00104745	0.000863916	0.000895501	0.001594	0.00161886	0.00101003	0.0010474	0.000863754	0.000895275	0.00159394	0.00161885
196	0.00105695	0.00109528	0.00090359	0.000935355	0.00165454	0.00168003	0.0010569	0.00109517	0.000903424	0.000935186	0.00165459	0.00168006
197	0.00110646	0.00114331	0.000944903	0.000977098	0.00171764	0.00174264	0.00110638	0.00114326	0.000944598	0.00097682	0.00171756	0.00174257
198	0.00115455	0.00119227	0.000989839	0.00102122	0.00178035	0.00180565	0.00115452	0.00119225	0.000989457	0.00102091	0.00178031	0.00180562
199	0.00120625	0.00124502	0.00103673	0.00106894	0.00185068	0.00187587	0.00120624	0.001245	0.00103648	0.00106866	0.00185062	0.00187579
200	0.00126034	0.00129926	0.001085	0.00111796	0.00191624	0.00194196	0.00126021	0.00129921	0.00108469	0.00111768	0.00191622	0.00194198
201	0.00131649	0.00135616	0.00113563	0.00116811	0.00198758	0.00201262	0.00131644	0.00135608	0.00113533	0.00116775	0.00198762	0.00201265
202	0.00137404	0.00141373	0.00118513	0.0012182	0.00205844	0.00208392	0.001374	0.00141366	0.0011847	0.00121779	0.00205839	0.00208388
203	0.00143372	0.00147331	0.0012376	0.00127042	0.00213231	0.00215797	0.00143363	0.00147324	0.00123741	0.00127023	0.00213232	0.00215799
204	0.00149467	0.00153515	0.001292	0.0013256	0.00220838	0.00223426	0.00149459	0.00153502	0.00129175	0.00132532	0.00220825	0.0022341
205	0.00155923	0.00159872	0.00135014	0.0013835	0.00228677	0.00231277	0.00155917	0.00159863	0.00134978	0.0013832	0.00228664	0.00231265
206	0.00162556	0.00166573	0.00140829	0.00144204	0.00236758	0.00239385	0.00162547	0.00166566	0.00140812	0.00144179	0.00236751	0.00239379
207	0.00169335	0.00173356	0.00146893	0.00150313	0.00244671	0.00247315	0.00169332	0.0017335	0.00146872	0.00150292	0.00244668	0.00247311
208	0.00176542	0.00180545	0.00153333	0.0015686	0.00252588	0.00255286	0.00176529	0.00180542	0.00153315	0.00156837	0.00252592	0.00255288
209	0.00183535	0.00187647	0.00159724	0.00163219	0.00261046	0.00263707	0.00183538	0.00187646	0.00159697	0.00163187	0.0026105	0.00263707
210	0.00190977	0.00195081	0.00166392	0.00169952	0.00269736	0.00272371	0.0019097	0.00195074	0.00166375	0.00169936	0.0026973	0.00272362
211	0.00198361	0.00202587	0.00173463	0.00177004	0.0027854	0.00281178	0.00198359	0.0020258	0.00173446	0.00176985	0.00278545	0.00281183
212	0.00206128	0.00210372	0.00180597	0.00184126	0.00287541	0.00290263	0.00206124	0.00210365	0.00180584	0.0018411	0.00287544	0.00290263
213	0.00214143	0.00218427	0.00187805	0.0019135	0.00296317	0.00298997	0.00214138	0.00218422	0.00187792	0.00191335	0.00296315	0.00298989
214	0.00222414	0.00226718	0.00195349	0.00199022	0.00305312	0.00308069	0.00222407	0.00226715	0.00195347	0.00199019	0.00305319	0.00308079
215	0.00230573	0.00235021	0.00202916	0.00206559	0.00314704	0.00317453	0.00230572	0.00235019	0.00202896	0.00206553	0.00314705	0.00317456
216	0.002391	0.00243558	0.00211094	0.00214782	0.00324009	0.00326689	0.00239092	0.00243554	0.00211091	0.00214777	0.00324027	0.00326707
217	0.00247866	0.00252339	0.00218931	0.00222706	0.00333558	0.00336293	0.00247861	0.0025234	0.00218927	0.00222697	0.00333561	0.00336293
218	0.00256525	0.00260926	0.00227237	0.00231033	0.00342984	0.00345749	0.00256525	0.00260927	0.00227205	0.00230997	0.00342991	0.00345754
219	0.00265616	0.00270215	0.00235315	0.00239114	0.00352599	0.00355316	0.00265618	0.00270214	0.00235297	0.00239097	0.0035261	0.00355327
220	0.00274837	0.00279501	0.00244022	0.00247895	0.00361862	0.00364609	0.00274833	0.00279499	0.00243999	0.00247875	0.00361857	0.00364605
221	0.00284074	0.00288705	0.00252728	0.00256571	0.00371289	0.0037406	0.0028408	0.00288712	0.00252715	0.00256552	0.00371302	0.00374068
222	0.00293334	0.00298038	0.00261649	0.00265506	0.00381215	0.00384013	0.00293342	0.00298043	0.00261632	0.00265491	0.0038121	0.00384012
223	0.00302919	0.00307541	0.00270585	0.00274494	0.00390707	0.00393508	0.00302915	0.00307537	0.0027057	0.00274488	0.00390701	0.003935
224	0.00312388	0.00317119	0.00279709	0.0028369	0.00399895	0.00402771	0.00312386	0.00317117	0.00279691	0.00283675	0.00399897	0.00402775
225	0.00322023	0.00326744	0.00289097	0.00293074	0.00410078	0.00412896	0.00322012	0.0032673	0.00289077	0.00293046	0.00410082	0.00412903
226	0.00332022	0.0033668	0.00298389	0.0030245	0.00419866	0.00422723	0.00332022	0.00336671	0.0029836	0.00302423	0.00419873	0.00422728
227	0.00341744	0.00346392	0.00307846	0.00311902	0.00429745	0.00432593	0.00341743	0.00346387	0.00307838	0.00311897	0.00429745	0.00432596
228	0.00351865	0.00356662	0.00317485	0.00321587	0.00439225	0.00442185	0.00351864	0.00356667	0.0031748	0.00321582	0.00439222	0.00442178
229	0.00361885	0.00366605	0.00327242	0.00331329	0.00449052	0.00451946	0.00361886	0.00366603	0.00327228	0.00331321	0.00449046	0.00451942
230	0.00371629	0.00376355	0.00337011	0.00341149	0.00458583	0.00461523	0.00371616	0.00376347	0.00337004	0.0034115	0.00458579	0.0046152
231	0.00381811	0.00386652	0.00346846	0.00350972	0.00468292	0.004712	0.00381803	0.00386644	0.00346847	0.00350971	0.00468292	0.00471202
232	0.00391864	0.00396705	0.00356629	0.00360769	0.00477896	0.0048077	0.00391855	0.00396699	0.00356622	0.00360762	0.00477892	0.0048077
233	0.00401939	0.00406786	0.00366477	0.00370716	0.00487285	0.00490238	0.00401929	0.00406781	0.00366472	0.00370699	0.00487288	0.00490241
234	0.00412321	0.00417126	0.00376372	0.00380602	0.00496967	0.00499979	0.00412326	0.00417126	0.00376366	0.003806	0.00496976	0.00499987
235	0.00422092	0.00427103	0.00386225	0.00390494	0.00506079	0.00509054	0.00422085	0.00427103	0.00386219	0.00390498	0.00506072	0.0050905
236	0.00432146	0.00437304	0.00396106	0.00400405	0.00515511	0.00518425	0.00432142	0.00437303	0.00396098	0.0040039	0.00515515	0.00518429
237	0.00442264	0.0044745	0.00406226	0.00410606	0.0052427	0.00527288	0.0044226	0.00447454	0.00406224	0.00410603	0.00524272	0.005273
238	0.00452323	0.00457455	0.00416273	0.00420613	0.00533427	0.00536395	0.00452321	0.00457456	0.00416257	0.00420596	0.00533423	0.00536387
239	0.0046261	0.00467955	0.00426247	0.00430682	0.005423	0.00545303	0.00462607	0.00467951	0.00426235	0.00430671	0.00542294	0.00545298
240	0.0047308	0.00478347	0.00436671	0.0044117	0.00550599	0.00553607	0.00473078	0.0047835	0.00436665	0.00441152	0.00550599	0.00553606
241	0.00482828	0.00488127	0.00446413	0.00450955	0.00559076	0.00562119	0.00482831	0.00488126	0.00446402	0.00450939	0.0055909	0.0056213
242	0.00492951	0.00498179	0.00456946	0.00461453	0.00567479	0.00570571	0.00492944	0.00498178	0.0045692	0.00461435	0.00567479	0.00570571
243	0.00502724	0.00508107	0.00467039	0.00471615	0.00575546	0.00578562	0.00502727	0.00508107	0.00467038	0.00471611	0.00575559	0.00578572
244	0.00511991	0.00517436	0.00477158	0.00481727	0.00583291	0.00586429	0.00511984	0.00517426	0.00477139	0.00481714	0.00583299	0.00586436
245	0.00521451	0.00526865	0.00486817	0.0049142	0.00590935	0.00593973	0.00521441	0.00526856	0.00486802	0.00491409	0.00590931	0.00593973
246	0.00531118	0.00536624	0.00496377	0.00500967	0.00598593	0.00601644	0.0053112	0.00536626	0.00496355	0.00500945	0.00598597	0.00601647
247	0.00539903	0.00545316	0.00505958	0.00510611	0.00606047	0.00609138	0.00539909	0.00545319	0.00505949	0.00510602	0.00606057	0.00609148
248	0.00549306	0.00554961	0.00515768	0.00520427	0.00613315	0.00616323	0.00549299	0.00554958	0.00515754	0.00520406	0.00613314	0.00616326
249	0.00558218	0.00563898	0.00524935	0.00529685	0.00620109	0.00623191	0.00558215	0.00563894	0.0052493	0.0052968	0.00620107	0.00623188
250	0.0056719	0.00572748	0.00533809	0.00538589	0.006272	0.00630284	0.00567188	0.00572742	0.00533811	0.00538595	0.00627198	0.00630284
251	0.00575573	0.00581196	0.00543569	0.00548254	0.0063354	0.00636571	0.0057557	0.00581199	0.00543561	0.00548254	0.00633539	0.00636576
252	0.00583774	0.00589603	0.00552158	0.00556944	0.00639833	0.00642923	0.00583779	0.00589602	0.00552172	0.00556941	0.00639838	0.00642931
253	0.00592309	0.00597987	0.00560967	0.00565757	0.00645779	0.00648984	0.00592297	0.0059798	0.0056097	0.00565765	0.00645779	0.00648982
254	0.00600262	0.00606064	0.00569668	0.00574435	0.00651621	0.00654706	0.00600261	0.00606063	0.00569678	0.00574445	0.00651623	0.00654711
255	0.00608186	0.00613903	0.00578564	0.00583398	0.00657592	0.00660716	0.00608194	0.00613907	0.00578579	0.00583408	0.00657598	0.0066072
256	0.00615795	0.00621374	0.00586764	0.00591528	0.00662894	0.00666046	0.00615796	0.00621379	0.0058679	0.00591544	0.00662897	0.00666051
257	0.00623348	0.00629133	0.00595093	0.00599906	0.00668607	0.00671677	0.00623352	0.00629138	0.00595111	0.00599924	0.00668618	0.00671684
258	0.00630526	0.00636115	0.00602865	0.00607741	0.00673608	0.0067664	0.00630524	0.00636111	0.00602871	0.00607748	0.00673624	0.00676658
259	0.00637607	0.0064339	0.00610745	0.00615516	0.00678239	0.00681366	0.00637615	0.00643399	0.00610748	0.00615523	0.00678254	0.00681379
260	0.00644287	0.00650171	0.0061812	0.00623012	0.00683061	0.00686188	0.0064429	0.00650168	0.00618118	0.00623006	0.00683063	0.00686191
261	0.00650989	0.00656826	0.00625729	0.00630617	0.00687296	0.00690396	0.00650994	0.00656829	0.00625733	0.0063061	0.00687302	0.00690399
262	0.00657832	0.00663519	0.00632904	0.00637749	0.00691492	0.00694537	0.00657833	0.00663518	0.00632915	0.00637776	0.00691492	0.00694541
263	0.00663847	0.00669611	0.00640252	0.00645207	0.00695368	0.00698467	0.00663848	0.00669607	0.00640263	0.00645221	0.0069537	0.00698469
264	0.00669909	0.00675586	0.0064716	0.00652077	0.00699079	0.00702098	0.00669909	0.00675587	0.00647164	0.0065209	0.00699075	0.00702094
265	0.00675616	0.00681424	0.00653701	0.00658692	0.00702247	0.00705467	0.00675615	0.00681425	0.00653714	0.00658706	0.0070225	0.00705474
266	0.0068135	0.00687265	0.00660058	0.00665044	0.00706107	0.00709227	0.0068135	0.00687265	0.00660067	0.00665062	0.0070612	0.00709239
267	0.00686675	0.00692275	0.00666556	0.00671566	0.00708656	0.0071178	0.00686681	0.00692283	0.0066657	0.00671575	0.00708661	0.00711786
268	0.00691687	0.00697372	0.00672546	0.00677474	0.00711069	0.0071415	0.00691681	0.00697365	0.00672544	0.00677481	0.00711071	0.00714157
269	0.00696871	0.00702525	0.0067848	0.00683361	0.00713873	0.00716999	0.00696874	0.0070253	0.00678483	0.00683365	0.00713882	0.00717009
270	0.00701098	0.00706853	0.00683855	0.00688834	0.00716121	0.00719226	0.00701098	0.00706854	0.00683854	0.0068884	0.00716132	0.00719234
271	0.00705659	0.00711407	0.00689198	0.00694157	0.00718191	0.00721235	0.00705666	0.00711412	0.00689197	0.00694151	0.00718195	0.00721238
272	0.00709838	0.00715603	0.00694571	0.00699523	0.0071984	0.00722986	0.00709836	0.00715608	0.00694577	0.00699523	0.00719842	0.00722989
273	0.00713658	0.00719305	0.00699353	0.00704433	0.00721526	0.00724622	0.00713652	0.00719297	0.0069935	0.00704429	0.00721533	0.00724629
274	0.00717377	0.00723155	0.00704005	0.00709007	0.00723284	0.00726419	0.00717376	0.00723153	0.0070401	0.00709009	0.00723277	0.0072641
275	0.00720346	0.00726236	0.00708485	0.00713572	0.00724397	0.00727529	0.00720342	0.00726235	0.00708479	0.00713567	0.00724412	0.00727542
276	0.00723812	0.00729714	0.00712744	0.00717792	0.00725547	0.00728655	0.00723811	0.00729725	0.00712764	0.00717805	0.00725554	0.00728666
277	0.00726642	0.00732558	0.00716609	0.00721697	0.00726461	0.00729587	0.0072665	0.00732558	0.00716613	0.00721697	0.00726457	0.00729578
278	0.00729307	0.00735283	0.00720332	0.00725391	0.00727011	0.0073012	0.00729295	0.00735279	0.0072035	0.00725412	0.00727021	0.00730126
279	0.00732452	0.0073821	0.00723538	0.00728599	0.00727288	0.00730447	0.0073246	0.00738211	0.00723547	0.00728616	0.00727293	0.00730448
280	0.00734804	0.00740922	0.00727149	0.00732247	0.00727522	0.00730658	0.00734816	0.00740944	0.00727155	0.00732251	0.00727534	0.00730668
281	0.00736737	0.00742607	0.00730686	0.00735732	0.00726723	0.0072982	0.00736734	0.00742602	0.00730701	0.00735751	0.00726729	0.00729824
282	0.00738286	0.00744249	0.00733517	0.00738556	0.00726384	0.00729502	0.00738286	0.00744253	0.00733529	0.00738562	0.00726378	0.00729495
283	0.00739904	0.00745767	0.00735994	0.00741208	0.00725801	0.00728938	0.007399	0.00745766	0.00735999	0.00741215	0.00725806	0.00728945
284	0.00741189	0.00747149	0.00738358	0.00743475	0.00724859	0.00727969	0.00741188	0.0074715	0.00738377	0.00743498	0.00724863	0.00727968
285	0.00742407	0.00748297	0.00740183	0.00745438	0.00723581	0.00726687	0.00742406	0.00748292	0.00740185	0.00745444	0.00723582	0.0072669
286	0.00743233	0.00748986	0.0074205	0.00747247	0.00722246	0.00725383	0.00743241	0.00748995	0.00742066	0.00747261	0.00722257	0.00725391
287	0.00743725	0.00749718	0.00743646	0.00748872	0.00721183	0.00724276	0.00743728	0.00749726	0.00743663	0.00748895	0.00721194	0.00724287
288	0.0074455	0.007504	0.00745057	0.00750248	0.00719507	0.00722614	0.00744552	0.00750404	0.0074507	0.00750265	0.00719515	0.00722623
289	0.00744534	0.00750219	0.00746077	0.00751274	0.00717563	0.00720697	0.00744533	0.00750219	0.00746076	0.00751271	0.00717573	0.00720706
290	0.00744391	0.00750181	0.00747002	0.00752178	0.0071569	0.0071879	0.00744397	0.00750185	0.00747004	0.00752176	0.00715692	0.0071879
291	0.00744159	0.00750005	0.00747749	0.00752887	0.00713263	0.00716362	0.00744157	0.00750012	0.00747741	0.00752885	0.00713267	0.00716368
292	0.00743244	0.0074889	0.00748204	0.00753346	0.00710483	0.00713636	0.00743253	0.00748894	0.00748215	0.00753356	0.00710496	0.00713645
293	0.00742651	0.00748498	0.00748545	0.00753699	0.00707825	0.00710958	0.00742656	0.00748496	0.00748574	0.00753722	0.00707837	0.00710969
294	0.00741386	0.00747117	0.00748056	0.00753197	0.0070469	0.00707832	0.00741392	0.00747116	0.00748049	0.00753191	0.00704688	0.00707829
295	0.00739755	0.00745536	0.00747845	0.00752838	0.00701251	0.00704328	0.00739747	0.00745531	0.00747845	0.00752834	0.00701253	0.00704325
296	0.00738333	0.00744286	0.00747281	0.00752392	0.00697761	0.00700917	0.00738341	0.00744289	0.00747289	0.00752399	0.00697758	0.00700913
297	0.00736661	0.00742531	0.00746378	0.00751455	0.0069465	0.00697761	0.00736662	0.00742535	0.0074638	0.00751455	0.0069465	0.0069776
298	0.00734695	0.00740434	0.00744861	0.00749971	0.00690623	0.00693714	0.00734701	0.00740439	0.00744882	0.00749991	0.0069063	0.00693721
299	0.00732452	0.00738318	0.00743482	0.00748551	0.00686374	0.0068941	0.00732455	0.00738323	0.00743474	0.00748548	0.00686386	0.00689418
300	0.00729968	0.0073588	0.00741938	0.00747097	0.00681985	0.0068513	0.00729973	0.00735882	0.0074194	0.00747085	0.0068198	0.0068513
301	0.00727562	0.00733575	0.00740511	0.00745746	0.00677288	0.00680306	0.00727562	0.00733579	0.00740514	0.00745748	0.00677303	0.00680318
302	0.00724681	0.00730384	0.00738703	0.00743806	0.00672599	0.00675691	0.00724683	0.00730385	0.00738711	0.00743808	0.00672608	0.00675701
303	0.00721585	0.00727584	0.00736141	0.00741282	0.00668146	0.006712	0.00721582	0.00727583	0.0073615	0.00741285	0.00668146	0.00671205
304	0.00718677	0.00724446	0.00733593	0.00738749	0.00662565	0.00665644	0.00718685	0.00724453	0.00733601	0.0073876	0.00662569	0.00665644
305	0.00715102	0.00720879	0.00730896	0.00736038	0.00657528	0.00660557	0.00715107	0.00720877	0.00730899	0.0073603	0.0065753	0.00660563
306	0.0071127	0.0071709	0.00727743	0.00732885	0.00651896	0.00654944	0.00711279	0.00717097	0.00727751	0.00732894	0.00651889	0.00654937
307	0.0070697	0.00712728	0.00724191	0.00729274	0.0064614	0.00649127	0.00706968	0.00712723	0.00724205	0.00729282	0.00646146	0.00649133
308	0.00702899	0.00708765	0.00721078	0.00726221	0.00639776	0.00642802	0.007029	0.00708769	0.00721074	0.00726212	0.0063977	0.00642794
309	0.00698524	0.00704183	0.00716979	0.00722133	0.00633417	0.00636475	0.00698525	0.00704186	0.00716972	0.00722126	0.00633414	0.00636473
310	0.00693776	0.00699573	0.0071315	0.00718336	0.00627225	0.00630248	0.00693781	0.00699578	0.00713143	0.00718325	0.00627221	0.00630244
311	0.00689119	0.00694607	0.00709045	0.00714158	0.00620309	0.00623404	0.00689123	0.00694609	0.00709035	0.00714155	0.00620309	0.00623404
312	0.00683652	0.00689422	0.00704468	0.00709625	0.00613456	0.00616493	0.00683657	0.00689432	0.00704482	0.00709635	0.00613445	0.00616482
313	0.00678097	0.00683815	0.00699823	0.00705023	0.00606802	0.00609886	0.00678099	0.00683814	0.00699822	0.00705029	0.00606804	0.00609887
314	0.00672456	0.00678195	0.006951	0.00700185	0.00599421	0.00602494	0.00672462	0.00678201	0.00695116	0.00700199	0.00599427	0.00602498
315	0.00666547	0.00672364	0.00689824	0.00695041	0.00592334	0.00595355	0.00666542	0.00672361	0.00689816	0.00695034	0.00592331	0.00595352
316	0.00660273	0.00666048	0.00683938	0.00689141	0.00584289	0.0058732	0.00660267	0.00666045	0.00683936	0.00689143	0.00584294	0.00587324
317	0.00654443	0.00660155	0.00678417	0.00683544	0.00577035	0.00580064	0.00654441	0.00660157	0.00678431	0.00683552	0.00577034	0.00580062
318	0.00647825	0.00653264	0.00672717	0.00677821	0.00569119	0.00572168	0.00647836	0.00653274	0.0067271	0.00677814	0.00569119	0.00572172
319	0.00640847	0.00646565	0.00666115	0.00671274	0.00560598	0.00563627	0.00640844	0.00646559	0.00666125	0.00671274	0.00560595	0.00563624
320	0.00633905	0.00639459	0.00660371	0.00665402	0.005526	0.00555626	0.00633912	0.00639464	0.00660375	0.00665404	0.00552596	0.00555627
321	0.0062704	0.00632657	0.00653293	0.00658348	0.00544415	0.00547438	0.00627045	0.00632664	0.006533	0.00658352	0.00544416	0.00547437
322	0.00619418	0.00625064	0.00646689	0.00651749	0.00535788	0.00538801	0.00619419	0.00625068	0.00646679	0.00651742	0.00535783	0.00538801
323	0.00612162	0.0061775	0.00639756	0.00644854	0.00526966	0.00529973	0.00612167	0.00617757	0.00639754	0.0064486	0.00526959	0.0052997
324	0.00604527	0.00609953	0.00632739	0.00637836	0.00518194	0.00521196	0.00604535	0.00609959	0.00632732	0.00637832	0.00518183	0.00521187
325	0.00596923	0.0060248	0.00624985	0.00630134	0.005094	0.00512359	0.00596928	0.00602485	0.00624988	0.00630131	0.00509392	0.0051235
326	0.00588809	0.00594169	0.00617514	0.00622599	0.00500544	0.0050348	0.00588811	0.00594172	0.00617534	0.00622621	0.00500529	0.00503469
327	0.00580635	0.00586049	0.00609614	0.00614805	0.00491486	0.00494435	0.00580641	0.0058605	0.00609613	0.00614806	0.00491479	0.00494427
328	0.00572196	0.00577735	0.00602025	0.00607119	0.00482352	0.00485269	0.005722	0.00577742	0.00602008	0.00607104	0.00482347	0.0048526
329	0.00563738	0.00569136	0.00594219	0.00599361	0.0047294	0.00475857	0.00563736	0.0056913	0.00594203	0.00599353	0.00472938	0.00475858
330	0.00555332	0.00560706	0.00585713	0.00590891	0.00463706	0.00466551	0.0055533	0.00560705	0.00585707	0.00590883	0.00463707	0.00466551
331	0.00546561	0.00551932	0.0057736	0.00582391	0.00454108	0.00456954	0.00546567	0.00551936	0.00577346	0.00582376	0.00454104	0.00456948
332	0.00537785	0.00543035	0.00568517	0.00573604	0.00444561	0.00447407	0.0053779	0.0054304	0.00568523	0.00573612	0.00444553	0.00447403
333	0.00528704	0.00534054	0.00559676	0.00564791	0.00434901	0.00437701	0.00528713	0.00534061	0.00559662	0.00564777	0.00434903	0.00437704
334	0.00519298	0.00524647	0.00550896	0.00555995	0.00425266	0.00428068	0.00519298	0.00524653	0.00550892	0.00555987	0.00425261	0.00428066
335	0.00510122	0.00515254	0.00541963	0.00547004	0.00415682	0.00418438	0.0051012	0.00515251	0.00541948	0.00547	0.00415685	0.00418442
336	0.0050064	0.00505914	0.00532788	0.00537877	0.0040609	0.0040884	0.00500642	0.00505916	0.00532784	0.00537869	0.00406083	0.00408834
337	0.0049114	0.00496354	0.00523537	0.00528486	0.00396621	0.00399354	0.00491145	0.00496352	0.00523532	0.00528484	0.00396619	0.00399356
338	0.00481809	0.00486907	0.00514132	0.00519045	0.00386857	0.00389622	0.00481807	0.00486904	0.00514129	0.00519044	0.00386862	0.00389628
339	0.00471992	0.00477067	0.00504765	0.00509652	0.00377432	0.00380133	0.00471996	0.0047707	0.00504757	0.00509646	0.00377423	0.00380127
340	0.00462233	0.0046737	0.00495284	0.00500173	0.00367676	0.00370383	0.00462236	0.00467369	0.00495283	0.0050017	0.00367673	0.00370379
341	0.0045259	0.00457716	0.0048543	0.00490337	0.00358082	0.00360823	0.00452592	0.00457719	0.00485428	0.00490332	0.00358079	0.00360821
342	0.00442828	0.00447852	0.00475869	0.0048065	0.0034839	0.00351053	0.00442829	0.00447851	0.00475859	0.00480641	0.00348385	0.0035105
343	0.00433286	0.00438245	0.00466186	0.00470895	0.0033894	0.00341568	0.00433289	0.0043825	0.00466175	0.00470882	0.00338929	0.00341559
344	0.00423313	0.00428216	0.00456257	0.00460958	0.00329482	0.00332081	0.0042331	0.00428213	0.00456258	0.00460961	0.00329478	0.00332079
345	0.00413508	0.00418363	0.00446303	0.00450988	0.00319968	0.00322537	0.0041351	0.00418368	0.004463	0.00450984	0.00319962	0.00322533
346	0.00404018	0.00408707	0.00436357	0.00441016	0.00310688	0.00313214	0.00404017	0.00408704	0.00436356	0.00441019	0.00310685	0.00313212
347	0.00393972	0.00398706	0.00426725	0.00431287	0.00301423	0.00303924	0.00393975	0.0039871	0.00426722	0.00431286	0.00301415	0.00303917
348	0.00384251	0.00388829	0.00416687	0.00421263	0.00292203	0.00294706	0.00384249	0.00388826	0.00416684	0.00421256	0.00292208	0.00294711
349	0.00374385	0.00379081	0.0040689	0.00411389	0.00283008	0.0028545	0.00374388	0.00379082	0.00406885	0.00411385	0.00283001	0.00285439
350	0.00364658	0.00369376	0.00397205	0.00401662	0.00274148	0.0027664	0.00364656	0.00369379	0.00397207	0.00401661	0.00274141	0.00276634
351	0.00355046	0.00359607	0.00387237	0.00391681	0.00265394	0.00267808	0.00355052	0.00359611	0.00387232	0.00391677	0.00265389	0.00267803
352	0.00345505	0.00349936	0.0037729	0.00381706	0.00256618	0.00259085	0.00345508	0.00349936	0.00377287	0.00381705	0.00256615	0.00259082
353	0.00335653	0.00340097	0.00367529	0.00371894	0.00247945	0.00250254	0.00335654	0.00340099	0.00367518	0.00371884	0.00247935	0.00250243
354	0.00326239	0.00330729	0.00357904	0.00362255	0.00239502	0.00241838	0.00326235	0.00330727	0.00357901	0.00362248	0.00239495	0.00241831
355	0.00316464	0.00320812	0.00348199	0.00352504	0.00231097	0.00233389	0.00316468	0.00320817	0.00348197	0.00352498	0.0023109	0.00233384
356	0.00307193	0.00311542	0.00338398	0.00342687	0.00222853	0.00225147	0.00307197	0.00311545	0.00338391	0.00342678	0.0022285	0.00225141
357	0.00297926	0.00302227	0.00328764	0.00333017	0.00214848	0.00217072	0.0029793	0.0030223	0.00328763	0.00333021	0.00214846	0.00217068
358	0.00288533	0.00292769	0.00319089	0.00323219	0.00206898	0.00209151	0.00288534	0.00292771	0.00319081	0.00323214	0.00206894	0.00209147
359	0.00279521	0.0028362	0.00309806	0.00313907	0.00199195	0.00201401	0.00279519	0.00283618	0.00309809	0.00313911	0.00199187	0.00201394
360	0.00270417	0.0027451	0.00300287	0.00304377	0.00191777	0.00193942	0.00270419	0.00274509	0.0030029	0.00304377	0.00191772	0.0019394
361	0.0026157	0.00265647	0.00291174	0.00295197	0.0018417	0.00186349	0.0026157	0.00265648	0.00291177	0.00295195	0.00184165	0.0018634
362	0.00253003	0.00256985	0.00282041	0.00285997	0.0017692	0.0017901	0.00253004	0.00256986	0.00282048	0.00285998	0.00176907	0.00178999
363	0.0024421	0.00248094	0.00273027	0.00276965	0.00169769	0.00171876	0.0024422	0.00248102	0.00273019	0.0027696	0.0016976	0.00171865
364	0.00235905	0.00239849	0.0026399	0.00267859	0.00162879	0.00164933	0.00235904	0.00239849	0.00263993	0.00267856	0.00162867	0.00164925
365	0.00227672	0.00231516	0.00255431	0.00259263	0.00156006	0.00158027	0.0022767	0.00231517	0.00255428	0.00259261	0.00155999	0.0015802
366	0.00219644	0.00223322	0.00246518	0.00250319	0.00149426	0.00151394	0.00219647	0.00223321	0.00246511	0.00250312	0.00149414	0.00151381
367	0.00211639	0.00215361	0.00238266	0.00242073	0.0014303	0.00144986	0.00211642	0.00215366	0.00238262	0.00242067	0.00143017	0.00144976
368	0.00203933	0.00207549	0.0023015	0.00233808	0.00136813	0.00138745	0.00203933	0.00207551	0.00230143	0.00233801	0.00136801	0.0013873
369	0.00196317	0.00199913	0.00221717	0.00225325	0.00131001	0.00132902	0.00196319	0.00199912	0.00221717	0.00225324	0.00130988	0.00132888
370	0.00188646	0.00192276	0.00213956	0.00217529	0.00125074	0.00126964	0.00188648	0.0019228	0.00213946	0.00217523	0.00125058	0.0012695
371	0.00181346	0.0018489	0.00205956	0.00209487	0.00119463	0.00121361	0.0018135	0.00184891	0.00205953	0.00209481	0.0011945	0.00121345
372	0.00174226	0.00177642	0.00198175	0.00201618	0.00113987	0.00115868	0.00174223	0.00177642	0.00198171	0.00201619	0.00113975	0.00115857
373	0.001672	0.00170615	0.00190723	0.00194155	0.00108629	0.00110455	0.00167198	0.00170614	0.0019072	0.0019415	0.00108618	0.00110445
374	0.0016036	0.00163704	0.00183429	0.00186798	0.00103428	0.00105226	0.00160362	0.00163706	0.00183422	0.00186787	0.00103418	0.00105215
375	0.0015381	0.00157114	0.00175915	0.00179285	0.000984832	0.00100254	0.00153812	0.00157115	0.00175902	0.00179274	0.00098467	0.00100237
376	0.00147275	0.00150525	0.00168912	0.00172207	0.000936457	0.000954153	0.00147273	0.00150522	0.00168914	0.00172209	0.000936303	0.000953976
377	0.00140966	0.00144179	0.00162131	0.00165395	0.000891314	0.000908871	0.00140967	0.00144183	0.00162127	0.00165393	0.000891188	0.000908756
378	0.00134938	0.00138133	0.00155428	0.00158608	0.000846388	0.000863751	0.00134939	0.00138133	0.0015542	0.00158605	0.000846233	0.000863594
379	0.00128948	0.00132107	0.00149019	0.00152158	0.000803425	0.000820453	0.0012895	0.00132109	0.00149002	0.00152143	0.000803298	0.000820327
380	0.00123298	0.00126481	0.00142809	0.00145886	0.000762546	0.000779452	0.00123301	0.00126483	0.00142801	0.00145879	0.000762452	0.000779394
381	0.00117771	0.00120871	0.00136637	0.0013969	0.000722734	0.000739186	0.00117774	0.00120874	0.00136626	0.00139684	0.000722618	0.000739065
382	0.00112469	0.00115495	0.00130589	0.00133594	0.000686731	0.000703029	0.0011247	0.00115495	0.00130583	0.00133588	0.00068663	0.000702922
383	0.00107281	0.00110287	0.00124954	0.00127946	0.000649519	0.000665703	0.00107284	0.00110288	0.00124946	0.00127936	0.000649387	0.000665578
384	0.00102166	0.00105151	0.00119256	0.00122184	0.000615113	0.000631173	0.00102167	0.00105156	0.00119244	0.00122182	0.000614986	0.000631053
385	0.00097339	0.00100173	0.00113792	0.00116645	0.000581888	0.000597454	0.000973434	0.00100175	0.00113784	0.00116634	0.000581784	0.000597329
386	0.000927392	0.000955838	0.00108656	0.00111474	0.000550615	0.000565923	0.000927411	0.000955864	0.00108655	0.00111474	0.000550487	0.000565798
387	0.000882397	0.000910982	0.00103578	0.00106336	0.000519633	0.000534833	0.000882434	0.000910993	0.00103565	0.00106328	0.000519508	0.00053471
388	0.000839689	0.000867292	0.000987305	0.00101507	0.000491586	0.000506375	0.000839674	0.000867304	0.000987256	0.001015	0.00049142	0.000506203
389	0.000797739	0.000825139	0.000939321	0.000966746	0.000463986	0.0004785	0.000797733	0.000825143	0.00093927	0.000966677	0.000463894	0.000478425
390	0.000756943	0.000784276	0.000894051	0.000920788	0.00043728	0.000451618	0.00075697	0.0007843	0.00089397	0.000920751	0.000437167	0.000451509
391	0.000718909	0.00074498	0.000849783	0.000876292	0.00041241	0.00042659	0.000718899	0.000744961	0.000849732	0.000876226	0.000412299	0.000426488
392	0.000682629	0.000708368	0.000807001	0.000832968	0.000388703	0.000402794	0.000682633	0.00070839	0.000806981	0.000832928	0.000388554	0.000402641
393	0.000647609	0.000672724	0.000767048	0.000792524	0.000366409	0.00038059	0.000647608	0.000672707	0.000766927	0.000792403	0.000366287	0.000380469
394	0.00061462	0.000639028	0.000727762	0.000753067	0.000344523	0.000358151	0.000614623	0.000639042	0.000727658	0.00075295	0.00034439	0.00035802
395	0.000581396	0.000606169	0.000691325	0.000716171	0.000324611	0.000338342	0.000581383	0.000606157	0.000691249	0.000716126	0.000324488	0.000338181
396	0.000550942	0.000575164	0.000654991	0.000679825	0.000305122	0.000318569	0.000550943	0.000575157	0.000654909	0.00067974	0.000305003	0.000318424
397	0.000521354	0.000545583	0.000621162	0.000645589	0.000287737	0.000301029	0.000521339	0.000545567	0.000621104	0.00064554	0.000287583	0.000300878
398	0.000493343	0.000518024	0.000588359	0.000612404	0.000270365	0.000283399	0.00049337	0.000518068	0.000588272	0.000612289	0.000270231	0.000283256
399	0.000465988	0.00048995	0.000557447	0.000581135	0.000254067	0.000267115	0.000465991	0.000489932	0.000557431	0.000581103	0.000253948	0.00026699
400	0.000440964	0.000464523	0.000527538	0.000550886	0.000238602	0.000251523	0.000440959	0.00046454	0.000527463	0.000550828	0.000238551	0.000251464
401	0.000417334	0.000440392	0.000499567	0.000522584	0.000224362	0.000236927	0.000417337	0.000440403	0.000499452	0.000522518	0.000224215	0.000236796
402	0.000392769	0.000416208	0.000472989	0.000495648	0.000210861	0.000223283	0.000392783	0.000416203	0.000472932	0.000495552	0.00021074	0.000223157
403	0.000370703	0.000393878	0.000446005	0.000468605	0.000198102	0.000210272	0.000370699	0.000393892	0.000445934	0.000468529	0.000198008	0.00021018
404	0.000348703	0.000371539	0.000421757	0.000444265	0.000185792	0.000197949	0.000348697	0.000371518	0.000421701	0.000444199	0.000185683	0.000197841
405	0.000329542	0.000352308	0.000397687	0.0004199	0.000175122	0.000187071	0.000329552	0.000352288	0.000397663	0.000419869	0.000175042	0.000186958
406	0.000311276	0.000333565	0.000375693	0.000397636	0.000164462	0.000176115	0.000311274	0.000333546	0.000375644	0.000397591	0.000164359	0.000176007
407	0.00029363	0.000315962	0.000354655	0.000376231	0.000154211	0.000165907	0.000293633	0.000315956	0.00035458	0.000376148	0.000154122	0.000165806
408	0.000276935	0.000298894	0.000333853	0.000355673	0.000145537	0.000157106	0.000276939	0.000298896	0.000333795	0.000355666	0.000145471	0.000157024
409	0.000260989	0.000282879	0.00031471	0.000336117	0.00013679	0.000148331	0.000261005	0.000282893	0.000314662	0.00033608	0.00013668	0.000148213
410	0.000245823	0.000267876	0.000296352	0.000317137	0.00012874	0.000139776	0.000245819	0.000267885	0.000296263	0.000317069	0.00012861	0.000139633
411	0.000232362	0.000254062	0.000280422	0.000301195	0.000121109	0.000132462	0.00023237	0.000254075	0.000280373	0.000301151	0.000121006	0.000132335
412	0.000218318	0.000239865	0.000263454	0.000284121	0.000113913	0.000124927	0.000218322	0.000239869	0.000263379	0.000284024	0.000113785	0.000124813
413	0.000205924	0.000226993	0.000247819	0.00026789	0.000107346	0.00011815	0.000205897	0.00022697	0.000247759	0.000267817	0.000107217	0.000118019
414	0.000193842	0.000215087	0.000233658	0.000253522	0.000100884	0.000111762	0.000193842	0.000215067	0.000233603	0.000253498	0.000100808	0.000111689
415	0.000182634	0.000203375	0.000220248	0.000240048	9.51066e-05	0.000105842	0.000182632	0.000203378	0.000220205	0.000239979	9.5028e-05	0.000105747
416	0.000172889	0.000193829	0.000207073	0.000226687	8.96431e-05	0.000100582	0.000172893	0.000193822	0.000207038	0.000226672	8.95362e-05	0.000100467
417	0.000162763	0.000183458	0.000195085	0.00021416	8.46389e-05	9.48535e-05	0.00016278	0.00018346	0.000195046	0.000214136	8.45399e-05	9.47578e-05
418	0.000153734	0.000174459	0.000183394	0.000202654	8.03677e-05	9.07747e-05	0.000153716	0.000174464	0.000183326	0.000202579	8.02519e-05	9.06784e-05
419	0.000144933	0.00016547	0.000172723	0.000191901	7.57271e-05	8.60595e-05	0.000144918	0.00016544	0.000172664	0.00019182	7.56268e-05	8.59572e-05
420	0.000137009	0.000156839	0.000162782	0.000181751	7.1809e-05	8.19434e-05	0.000137002	0.000156809	0.000162736	0.00018173	7.17225e-05	8.18576e-05
421	0.000129526	0.000149374	0.000153301	0.000172308	6.82026e-05	7.83077e-05	0.000129527	0.00014938	0.000153238	0.000172245	6.80878e-05	7.82173e-05
422	0.000122262	0.000141975	0.00014456	0.00016337	6.44709e-05	7.43863e-05	0.00012225	0.00014195	0.000144522	0.000163337	6.44214e-05	7.43279e-05
423	0.000115534	0.000134911	0.000136381	0.000155252	6.1305e-05	7.11174e-05	0.000115538	0.000134911	0.000136315	0.000155175	6.1207e-05	7.10175e-05
424	0.000109045	0.000128275	0.000128171	0.000146729	5.83506e-05	6.78978e-05	0.000109049	0.000128279	0.000128091	0.000146692	5.82697e-05	6.78245e-05
425	0.000103516	0.000122399	0.000120947	0.000139397	5.57881e-05	6.54376e-05	0.000103523	0.000122409	0.000120913	0.000139345	5.57161e-05	6.53336e-05
426	9.78076e-05	0.000116668	0.000113969	0.000132569	5.30616e-05	6.27784e-05	9.77997e-05	0.000116674	0.000113927	0.000132526	5.30006e-05	6.27157e-05
427	9.29957e-05	0.000111615	0.000107626	0.000125848	5.07403e-05	6.03898e-05	9.30159e-05	0.000111616	0.000107578	0.000125832	5.06506e-05	6.03149e-05
428	8.81598e-05	0.000106729	0.000101862	0.000119775	4.87113e-05	5.83651e-05	8.81575e-05	0.000106719	0.000101805	0.000119718	4.86826e-05	5.83143e-05
429	8.3757e-05	0.000102246	9.5873e-05	0.000113847	4.64946e-05	5.59352e-05	8.37682e-05	0.000102238	9.58221e-05	0.000113777	4.64015e-05	5.58494e-05
430	7.96445e-05	9.78993e-05	9.12976e-05	0.00010896	4.4968e-05	5.41018e-05	7.96307e-05	9.79105e-05	9.1226e-05	0.000108895	4.49027e-05	5.40372e-05
431	7.56416e-05	9.37743e-05	8.61496e-05	0.000103663	4.33554e-05	5.2376e-05	7.56406e-05	9.37974e-05	8.60869e-05	0.000103636	4.32947e-05	5.23157e-05
432	7.21689e-05	9.03033e-05	8.1534e-05	9.9642e-05	4.16035e-05	5.06509e-05	7.21607e-05	9.03079e-05	8.14848e-05	9.95888e-05	4.15128e-05	5.05645e-05
433	6.88186e-05	8.67052e-05	7.7347e-05	9.49515e-05	4.00031e-05	4.91135e-05	6.88242e-05	8.66976e-05	7.72638e-05	9.48789e-05	3.99529e-05	4.90448e-05
434	6.52561e-05	8.31272e-05	7.33734e-05	9.0943e-05	3.88658e-05	4.76057e-05	6.52498e-05	8.3113e-05	7.33015e-05	9.08717e-05	3.88134e-05	4.75407e-05
435	6.25676e-05	7.96993e-05	6.94362e-05	8.67959e-05	3.75033e-05	4.61422e-05	6.25709e-05	7.97082e-05	6.94184e-05	8.67599e-05	3.74363e-05	4.60818e-05
436	5.94333e-05	7.66189e-05	6.64926e-05	8.32318e-05	3.62872e-05	4.50103e-05	5.943e-05	7.6607e-05	6.64616e-05	8.32097e-05	3.62278e-05	4.49205e-05
437	5.69751e-05	7.44256e-05	6.34481e-05	8.00863e-05	3.53367e-05	4.40287e-05	5.69774e-05	7.44288e-05	6.33967e-05	8.00477e-05	3.52921e-05	4.39786e-05
438	5.4922e-05	7.21168e-05	6.04083e-05	7.72285e-05	3.43252e-05	4.27929e-05	5.4928e-05	7.21108e-05	6.03561e-05	7.71807e-05	3.42631e-05	4.27424e-05
439	5.26868e-05	6.96097e-05	5.74637e-05	7.42236e-05	3.33202e-05	4.18958e-05	5.26984e-05	6.95962e-05	5.74426e-05	7.42005e-05	3.32447e-05	4.18341e-05
440	5.06763e-05	6.77262e-05	5.48676e-05	7.16331e-05	3.25749e-05	4.08955e-05	5.06647e-05	6.77401e-05	5.48527e-05	7.16176e-05	3.25179e-05	4.08209e-05
441	4.88848e-05	6.56969e-05	5.23632e-05	6.8844e-05	3.17409e-05	4.02558e-05	4.88812e-05	6.56939e-05	5.23233e-05	6.87958e-05	3.16515e-05	4.01611e-05
442	4.68984e-05	6.35831e-05	5.04226e-05	6.67249e-05	3.11332e-05	3.93139e-05	4.68898e-05	6.3586e-05	5.04097e-05	6.66813e-05	3.10781e-05	3.92637e-05
443	4.55147e-05	6.17484e-05	4.83197e-05	6.45237e-05	3.06891e-05	3.87537e-05	4.5522e-05	6.17576e-05	4.83095e-05	6.44752e-05	3.06165e-05	3.86778e-05
444	4.37922e-05	6.01417e-05	4.63131e-05	6.26741e-05	2.99306e-05	3.82472e-05	4.37968e-05	6.01394e-05	4.62818e-05	6.26375e-05	2.98637e-05	3.81865e-05
445	4.23594e-05	5.89329e-05	4.45827e-05	6.09985e-05	2.94288e-05	3.74756e-05	4.23544e-05	5.89381e-05	4.45517e-05	6.098e-05	2.93767e-05	3.74129e-05
446	4.09546e-05	5.70635e-05	4.29849e-05	5.91269e-05	2.90019e-05	3.69596e-05	4.09654e-05	5.70441e-05	4.29631e-05	5.9114e-05	2.89244e-05	3.68926e-05
447	3.9817e-05	5.58748e-05	4.15319e-05	5.74703e-05	2.84325e-05	3.64261e-05	3.98117e-05	5.58607e-05	4.15022e-05	5.74212e-05	2.83539e-05	3.63604e-05
448	3.86029e-05	5.46063e-05	3.98675e-05	5.61368e-05	2.79673e-05	3.57874e-05	3.85989e-05	5.46238e-05	3.98256e-05	5.61127e-05	2.78894e-05	3.57148e-05
449	3.7499e-05	5.33318e-05	3.85102e-05	5.4311e-05	2.76835e-05	3.52087e-05	3.75089e-05	5.33331e-05	3.84907e-05	5.4278e-05	2.76331e-05	3.51635e-05
450	3.65554e-05	5.24341e-05	3.72657e-05	5.34519e-05	2.73549e-05	3.4921e-05	3.65501e-05	5.24394e-05	3.72199e-05	5.34272e-05	2.72985e-05	3.4857e-05
451	3.55891e-05	5.13064e-05	3.62057e-05	5.21408e-05	2.70435e-05	3.47946e-05	3.55953e-05	5.13114e-05	3.61674e-05	5.20956e-05	2.70039e-05	3.47527e-05
452	3.47075e-05	5.03576e-05	3.50216e-05	5.1029e-05	2.6579e-05	3.39718e-05	3.47145e-05	5.03566e-05	3.50219e-05	5.09877e-05	2.65397e-05	3.39256e-05
453	3.3917e-05	4.9417e-05	3.39424e-05	4.97911e-05	2.64279e-05	3.37504e-05	3.39164e-05	4.94226e-05	3.39022e-05	4.97367e-05	2.6385e-05	3.37075e-05
454	3.30916e-05	4.86714e-05	3.30108e-05	4.87228e-05	2.62144e-05	3.3599e-05	3.30916e-05	4.86628e-05	3.30035e-05	4.86984e-05	2.61534e-05	3.35396e-05
455	3.25624e-05	4.78812e-05	3.23786e-05	4.80835e-05	2.58423e-05	3.31602e-05	3.25627e-05	4.78766e-05	3.23625e-05	4.80647e-05	2.57948e-05	3.3118e-05
456	3.1858e-05	4.71547e-05	3.14393e-05	4.70594e-05	2.55975e-05	3.26888e-05	3.18587e-05	4.71475e-05	3.14535e-05	4.70439e-05	2.55354e-05	3.26297e-05
457	3.13067e-05	4.63474e-05	3.09207e-05	4.61485e-05	2.53738e-05	3.24694e-05	3.13077e-05	4.63398e-05	3.08798e-05	4.61161e-05	2.53513e-05	3.24581e-05
458	3.0701e-05	4.58047e-05	3.02497e-05	4.56892e-05	2.51785e-05	3.21639e-05	3.06881e-05	4.5806e-05	3.02609e-05	4.56434e-05	2.51488e-05	3.21127e-05
459	3.00184e-05	4.49816e-05	2.9445e-05	4.47961e-05	2.49568e-05	3.20273e-05	3.00204e-05	4.49789e-05	2.94282e-05	4.4782e-05	2.49337e-05	3.19827e-05
460	2.9572e-05	4.46473e-05	2.89158e-05	4.40664e-05	2.48162e-05	3.16855e-05	2.95651e-05	4.4653e-05	2.88993e-05	4.40776e-05	2.477e-05	3.16482e-05
461	2.91936e-05	4.39149e-05	2.8189e-05	4.34359e-05	2.45612e-05	3.17244e-05	2.91919e-05	4.39083e-05	2.81626e-05	4.34012e-05	2.45107e-05	3.16693e-05
462	2.87284e-05	4.35893e-05	2.7771e-05	4.28589e-05	2.43461e-05	3.11685e-05	2.87343e-05	4.36127e-05	2.77588e-05	4.28209e-05	2.43161e-05	3.11243e-05
463	2.80214e-05	4.29611e-05	2.7415e-05	4.25411e-05	2.42059e-05	3.0953e-05	2.80098e-05	4.29522e-05	2.73738e-05	4.25227e-05	2.41537e-05	3.09019e-05
464	2.77419e-05	4.25504e-05	2.70405e-05	4.19552e-05	2.40132e-05	3.08462e-05	2.77287e-05	4.25448e-05	2.70148e-05	4.19377e-05	2.39571e-05	3.07897e-05
465	2.74321e-05	4.2231e-05	2.64381e-05	4.12634e-05	2.37255e-05	3.04592e-05	2.74341e-05	4.22228e-05	2.64272e-05	4.12376e-05	2.36826e-05	3.04153e-05
466	2.70534e-05	4.17642e-05	2.60158e-05	4.10093e-05	2.36546e-05	3.03714e-05	2.70435e-05	4.1779e-05	2.5999e-05	4.10106e-05	2.35995e-05	3.03216e-05
467	2.65638e-05	4.1233e-05	2.55239e-05	4.0492e-05	2.38433e-05	3.03872e-05	2.65618e-05	4.12343e-05	2.54889e-05	4.04508e-05	2.38093e-05	3.03608e-05
468	2.6188e-05	4.06797e-05	2.5191e-05	3.99622e-05	2.35889e-05	3.01764e-05	2.61781e-05	4.06778e-05	2.51531e-05	3.9948e-05	2.35516e-05	3.0123e-05
469	2.6123e-05	4.03168e-05	2.51085e-05	3.97926e-05	2.31861e-05	2.9832e-05	2.61128e-05	4.03214e-05	2.50732e-05	3.97649e-05	2.31541e-05	2.9801e-05
470	2.57954e-05	3.96995e-05	2.46968e-05	3.94363e-05	2.32059e-05	2.98158e-05	2.57816e-05	3.96906e-05	2.46466e-05	3.94013e-05	2.31722e-05	2.97772e-05
471	2.53586e-05	3.92994e-05	2.41791e-05	3.88127e-05	2.3033e-05	2.93952e-05	2.53527e-05	3.93033e-05	2.41666e-05	3.87777e-05	2.30053e-05	2.93658e-05
472	2.49472e-05	3.87467e-05	2.4221e-05	3.86181e-05	2.2969e-05	2.93698e-05	2.49469e-05	3.87309e-05	2.41775e-05	3.85676e-05	2.29462e-05	2.93539e-05
473	2.48928e-05	3.85052e-05	2.38575e-05	3.81615e-05	2.29736e-05	2.92157e-05	2.48878e-05	3.85135e-05	2.38202e-05	3.8138e-05	2.29512e-05	2.91873e-05
474	2.47869e-05	3.83399e-05	2.3515e-05	3.79685e-05	2.27074e-05	2.89725e-05	2.47882e-05	3.83264e-05	2.34833e-05	3.79259e-05	2.26721e-05	2.89362e-05
475	2.43972e-05	3.81027e-05	2.33527e-05	3.75013e-05	2.25738e-05	2.88284e-05	2.43962e-05	3.81116e-05	2.33365e-05	3.74825e-05	2.25629e-05	2.87983e-05
476	2.42689e-05	3.7688e-05	2.31716e-05	3.71539e-05	2.2452e-05	2.87324e-05	2.42629e-05	3.76695e-05	2.31498e-05	3.71377e-05	2.24184e-05	2.87073e-05
477	2.39729e-05	3.70978e-05	2.29588e-05	3.68438e-05	2.2486e-05	2.85047e-05	2.39779e-05	3.71004e-05	2.29291e-05	3.68266e-05	2.24484e-05	2.84704e-05
478	2.37337e-05	3.72416e-05	2.25965e-05	3.64977e-05	2.21198e-05	2.8351e-05	2.37443e-05	3.72641e-05	2.25985e-05	3.64818e-05	2.21079e-05	2.83332e-05
479	2.34256e-05	3.67524e-05	2.25609e-05	3.62377e-05	2.22105e-05	2.80573e-05	2.3423e-05	3.67517e-05	2.25358e-05	3.62229e-05	2.21755e-05	2.80191e-05
480	2.32692e-05	3.63957e-05	2.22006e-05	3.60005e-05	2.20043e-05	2.79462e-05	2.32729e-05	3.63964e-05	2.2166e-05	3.59685e-05	2.1969e-05	2.79142e-05
481	2.32837e-05	3.62219e-05	2.20865e-05	3.57224e-05	2.19403e-05	2.79547e-05	2.3288e-05	3.62258e-05	2.20673e-05	3.56953e-05	2.19166e-05	2.79297e-05
482	2.29353e-05	3.60249e-05	2.1873e-05	3.55726e-05	2.18153e-05	2.76628e-05	2.29334e-05	3.60285e-05	2.18516e-05	3.55284e-05	2.17945e-05	2.76449e-05
483	2.29291e-05	3.56669e-05	2.15612e-05	3.52311e-05	2.15705e-05	2.76769e-05	2.29363e-05	3.56758e-05	2.15391e-05	3.52047e-05	2.15579e-05	2.76555e-05
484	2.25388e-05	3.52806e-05	2.16084e-05	3.49286e-05	2.17292e-05	2.75661e-05	2.2549e-05	3.52819e-05	2.15896e-05	3.48992e-05	2.17038e-05	2.75341e-05
485	2.23032e-05	3.49939e-05	2.15154e-05	3.49259e-05	2.15979e-05	2.75087e-05	2.22907e-05	3.49903e-05	2.15048e-05	3.48966e-05	2.15569e-05	2.74783e-05
486	2.20198e-05	3.48375e-05	2.11135e-05	3.44281e-05	2.14943e-05	2.7121e-05	2.20122e-05	3.48418e-05	2.11046e-05	3.44284e-05	2.14844e-05	2.71082e-05
487	2.17598e-05	3.4562e-05	2.09413e-05	3.43717e-05	2.15797e-05	2.71656e-05	2.17572e-05	3.45591e-05	2.09199e-05	3.43535e-05	2.15715e-05	2.71445e-05
488	2.17305e-05	3.43037e-05	2.07351e-05	3.4051e-05	2.12696e-05	2.69957e-05	2.17275e-05	3.42895e-05	2.07166e-05	3.40414e-05	2.12485e-05	2.69851e-05
489	2.1554e-05	3.41104e-05	2.0652e-05	3.40144e-05	2.11168e-05	2.6836e-05	2.15556e-05	3.4117e-05	2.06464e-05	3.39923e-05	2.1104e-05	2.68182e-05
490	2.13125e-05	3.36571e-05	2.05395e-05	3.4015e-05	2.11947e-05	2.68238e-05	2.13121e-05	3.366e-05	2.05012e-05	3.39827e-05	2.11752e-05	2.67898e-05
491	2.12013e-05	3.35205e-05	2.03943e-05	3.38821e-05	2.1069e-05	2.66532e-05	2.12079e-05	3.35274e-05	2.03894e-05	3.38676e-05	2.104e-05	2.66318e-05
492	2.10248e-05	3.32417e-05	2.02419e-05	3.35142e-05	2.10558e-05	2.64826e-05	2.10175e-05	3.32272e-05	2.02046e-05	3.34832e-05	2.10578e-05	2.64648e-05
493	2.0776e-05	3.2824e-05	2.00198e-05	3.31843e-05	2.08832e-05	2.62448e-05	2.07711e-05	3.28244e-05	2.00159e-05	3.31556e-05	2.08823e-05	2.62256e-05
494	2.06289e-05	3.28049e-05	1.99486e-05	3.29863e-05	2.0846e-05	2.62124e-05	2.06312e-05	3.28115e-05	1.99245e-05	3.29464e-05	2.08364e-05	2.62058e-05
495	2.04679e-05	3.2532e-05	1.98344e-05	3.28715e-05	2.06671e-05	2.59868e-05	2.04656e-05	3.25297e-05	1.98423e-05	3.28544e-05	2.06388e-05	2.5967e-05
496	2.04702e-05	3.24364e-05	1.97414e-05	3.26864e-05	2.04976e-05	2.56522e-05	2.04666e-05	3.24192e-05	1.97285e-05	3.26732e-05	2.0486e-05	2.56493e-05
497	2.02161e-05	3.22302e-05	1.92993e-05	3.23941e-05	2.04032e-05	2.55199e-05	2.02079e-05	3.22199e-05	1.92746e-05	3.23724e-05	2.03927e-05	2.55061e-05
498	1.99717e-05	3.19055e-05	1.95352e-05	3.22579e-05	2.03676e-05	2.55638e-05	1.9976e-05	3.1921e-05	1.95095e-05	3.22437e-05	2.03475e-05	2.55572e-05
499	1.98522e-05	3.1923e-05	1.93168e-05	3.2146e-05	2.02745e-05	2.52877e-05	1.98519e-05	3.19237e-05	1.9292e-05	3.21282e-05	2.02356e-05	2.52652e-05
500	1.9679e-05	3.14341e-05	1.91571e-05	3.20622e-05	2.02194e-05	2.52778e-05	1.96728e-05	3.14278e-05	1.91182e-05	3.20319e-05	2.01868e-05	2.52425e-05
501	1.95002e-05	3.14407e-05	1.90175e-05	3.16736e-05	2.00195e-05	2.49927e-05	1.94953e-05	3.14278e-05	1.90166e-05	3.16574e-05	1.99974e-05	2.49653e-05
502	1.94636e-05	3.10382e-05	1.88655e-05	3.14258e-05	2.00914e-05	2.50161e-05	1.94547e-05	3.10444e-05	1.8848e-05	3.14083e-05	2.00773e-05	2.49917e-05
503	1.93514e-05	3.08462e-05	1.86903e-05	3.10814e-05	2.00136e-05	2.49063e-05	1.93623e-05	3.08366e-05	1.86728e-05	3.10563e-05	1.99918e-05	2.48825e-05
504	1.90525e-05	3.07924e-05	1.85184e-05	3.1184e-05	1.97902e-05	2.46991e-05	1.90502e-05	3.07963e-05	1.85012e-05	3.11959e-05	1.97694e-05	2.46839e-05
505	1.89169e-05	3.06258e-05	1.84488e-05	3.1025e-05	1.95926e-05	2.4678e-05	1.89295e-05	3.06238e-05	1.84359e-05	3.102e-05	1.95626e-05	2.46615e-05
506	1.8909e-05	3.01678e-05	1.83782e-05	3.06456e-05	1.95151e-05	2.44932e-05	1.8911e-05	3.01926e-05	1.83636e-05	3.06383e-05	1.94831e-05	2.44695e-05
507	1.87338e-05	3.00289e-05	1.83313e-05	3.07825e-05	1.9492e-05	2.44388e-05	1.87404e-05	3.00214e-05	1.83046e-05	3.07528e-05	1.94778e-05	2.44223e-05
508	1.85494e-05	2.97749e-05	1.81786e-05	3.0313e-05	1.94408e-05	2.43702e-05	1.85415e-05	2.97805e-05	1.81647e-05	3.03114e-05	1.9425e-05	2.43589e-05
509	1.85537e-05	2.96406e-05	1.82422e-05	3.02556e-05	1.92241e-05	2.42775e-05	1.85629e-05	2.96304e-05	1.82053e-05	3.02305e-05	1.91967e-05	2.42494e-05
510	1.84131e-05	2.92777e-05	1.79816e-05	3.0089e-05	1.91733e-05	2.41709e-05	1.84112e-05	2.92896e-05	1.79621e-05	3.00768e-05	1.91564e-05	2.41577e-05
511	1.81871e-05	2.94618e-05	1.78173e-05	2.99171e-05	1.90578e-05	2.39343e-05	1.81822e-05	2.94582e-05	1.77807e-05	2.99052e-05	1.90367e-05	2.39122e-05
512	1.80449e-05	2.89537e-05	1.77032e-05	2.95423e-05	1.91268e-05	2.39192e-05	1.80463e-05	2.89567e-05	1.76827e-05	2.95149e-05	1.91027e-05	2.38809e-05
513	1.80133e-05	2.88122e-05	1.74049e-05	2.93407e-05	1.90364e-05	2.40076e-05	1.80113e-05	2.88059e-05	1.73917e-05	2.93496e-05	1.90126e-05	2.39647e-05
514	1.79258e-05	2.8444e-05	1.75042e-05	2.93566e-05	1.87985e-05	2.36787e-05	1.79371e-05	2.84499e-05	1.7492e-05	2.93378e-05	1.87718e-05	2.36377e-05
515	1.74676e-05	2.86439e-05	1.73043e-05	2.91563e-05	1.87599e-05	2.37107e-05	1.74682e-05	2.86532e-05	1.73006e-05	2.91527e-05	1.87358e-05	2.36727e-05
516	1.74808e-05	2.83101e-05	1.70341e-05	2.89422e-05	1.86028e-05	2.35932e-05	1.74742e-05	2.83068e-05	1.70311e-05	2.89501e-05	1.85863e-05	2.35563e-05
517	1.74382e-05	2.80521e-05	1.69965e-05	2.88637e-05	1.85735e-05	2.33728e-05	1.74389e-05	2.80537e-05	1.70123e-05	2.88548e-05	1.85603e-05	2.33468e-05
518	1.72231e-05	2.7835e-05	1.68925e-05	2.84951e-05	1.84702e-05	2.32286e-05	1.72324e-05	2.78389e-05	1.6876e-05	2.84961e-05	1.84636e-05	2.32019e-05
519	1.70944e-05	2.76944e-05	1.69028e-05	2.85486e-05	1.85395e-05	2.32966e-05	1.70902e-05	2.76928e-05	1.68853e-05	2.85245e-05	1.85296e-05	2.32669e-05
520	1.6949e-05	2.76258e-05	1.67395e-05	2.81722e-05	1.8302e-05	2.31006e-05	1.69394e-05	2.76146e-05	1.67365e-05	2.81659e-05	1.82914e-05	2.30845e-05
521	1.6879e-05	2.73675e-05	1.64973e-05	2.80342e-05	1.82043e-05	2.2907e-05	1.68817e-05	2.73675e-05	1.64956e-05	2.8027e-05	1.81868e-05	2.28826e-05
522	1.67131e-05	2.71943e-05	1.62644e-05	2.79821e-05	1.8237e-05	2.27638e-05	1.67127e-05	2.71933e-05	1.62687e-05	2.79808e-05	1.82073e-05	2.27364e-05
523	1.65326e-05	2.72019e-05	1.62175e-05	2.76433e-05	1.79658e-05	2.26229e-05	1.65428e-05	2.72038e-05	1.62307e-05	2.7644e-05	1.79437e-05	2.25955e-05
524	1.64036e-05	2.69363e-05	1.61192e-05	2.7638e-05	1.79423e-05	2.26556e-05	1.64132e-05	2.69231e-05	1.6111e-05	2.76321e-05	1.79173e-05	2.26394e-05
525	1.62627e-05	2.67575e-05	1.62195e-05	2.7313e-05	1.77926e-05	2.23075e-05	1.627e-05	2.67594e-05	1.62182e-05	2.72979e-05	1.77751e-05	2.22781e-05
526	1.61957e-05	2.63837e-05	1.59744e-05	2.71032e-05	1.75887e-05	2.22653e-05	1.61852e-05	2.63833e-05	1.59648e-05	2.71026e-05	1.75679e-05	2.22399e-05
527	1.60602e-05	2.6412e-05	1.59054e-05	2.70755e-05	1.75745e-05	2.22438e-05	1.60608e-05	2.64054e-05	1.58893e-05	2.70712e-05	1.75514e-05	2.22171e-05
528	1.60159e-05	2.61639e-05	1.58305e-05	2.69521e-05	1.75121e-05	2.21538e-05	1.60199e-05	2.61547e-05	1.58163e-05	2.69399e-05	1.74943e-05	2.21409e-05
529	1.59018e-05	2.587e-05	1.56177e-05	2.68168e-05	1.73811e-05	2.19631e-05	1.58942e-05	2.58512e-05	1.56197e-05	2.68244e-05	1.73627e-05	2.19499e-05
530	1.56379e-05	2.57736e-05	1.55732e-05	2.65645e-05	1.73234e-05	2.20004e-05	1.56385e-05	2.57717e-05	1.55715e-05	2.65483e-05	1.73053e-05	2.19898e-05
531	1.55574e-05	2.55849e-05	1.56026e-05	2.65678e-05	1.71809e-05	2.18057e-05	1.55603e-05	2.55853e-05	1.55808e-05	2.65572e-05	1.7167e-05	2.17942e-05
532	1.54567e-05	2.54427e-05	1.52641e-05	2.64101e-05	1.72152e-05	2.17189e-05	1.54561e-05	2.54437e-05	1.52733e-05	2.63926e-05	1.71934e-05	2.17064e-05
533	1.53096e-05	2.53649e-05	1.53406e-05	2.61108e-05	1.69958e-05	2.17483e-05	1.53046e-05	2.53791e-05	1.53178e-05	2.60973e-05	1.69968e-05	2.1741e-05
534	1.51938e-05	2.51451e-05	1.53063e-05	2.61425e-05	1.69998e-05	2.15025e-05	1.52001e-05	2.51435e-05	1.53145e-05	2.61296e-05	1.69895e-05	2.14992e-05
535	1.52687e-05	2.50696e-05	1.52406e-05	2.61445e-05	1.6946e-05	2.14639e-05	1.52571e-05	2.50759e-05	1.52198e-05	2.61234e-05	1.69354e-05	2.14619e-05
536	1.49328e-05	2.47836e-05	1.51849e-05	2.59049e-05	1.70657e-05	2.14227e-05	1.49384e-05	2.47822e-05	1.5172e-05	2.58746e-05	1.70512e-05	2.14131e-05
537	1.49143e-05	2.48594e-05	1.50292e-05	2.57908e-05	1.69417e-05	2.12722e-05	1.49176e-05	2.48604e-05	1.50229e-05	2.57974e-05	1.69394e-05	2.1263e-05
538	1.48533e-05	2.4386e-05	1.5015e-05	2.53804e-05	1.66237e-05	2.10188e-05	1.48569e-05	2.4388e-05	1.5008e-05	2.53583e-05	1.66141e-05	2.10162e-05
539	1.46887e-05	2.42283e-05	1.47589e-05	2.53414e-05	1.67632e-05	2.1003e-05	1.46943e-05	2.42263e-05	1.4752e-05	2.53276e-05	1.67576e-05	2.09885e-05
540	1.45808e-05	2.43484e-05	1.47415e-05	2.52352e-05	1.66722e-05	2.09472e-05	1.45646e-05	2.43523e-05	1.47349e-05	2.52355e-05	1.6655e-05	2.09278e-05
541	1.45689e-05	2.39792e-05	1.46907e-05	2.50864e-05	1.64904e-05	2.07302e-05	1.4564e-05	2.39739e-05	1.46781e-05	2.50749e-05	1.64719e-05	2.07259e-05
542	1.44864e-05	2.40904e-05	1.45343e-05	2.49604e-05	1.64175e-05	2.06959e-05	1.44864e-05	2.40848e-05	1.4529e-05	2.49581e-05	1.64221e-05	2.06889e-05
543	1.42505e-05	2.37588e-05	1.44571e-05	2.47443e-05	1.61872e-05	2.05065e-05	1.42499e-05	2.37592e-05	1.44581e-05	2.47337e-05	1.61812e-05	2.05005e-05
544	1.41384e-05	2.34711e-05	1.42825e-05	2.45322e-05	1.63211e-05	2.05207e-05	1.41374e-05	2.3449e-05	1.42816e-05	2.45236e-05	1.63122e-05	2.05111e-05
545	1.4112e-05	2.32996e-05	1.42453e-05	2.44728e-05	1.60918e-05	2.03095e-05	1.41143e-05	2.33095e-05	1.42383e-05	2.44761e-05	1.60799e-05	2.0298e-05
546	1.39803e-05	2.30878e-05	1.42759e-05	2.44315e-05	1.60041e-05	2.0292e-05	1.3984e-05	2.30888e-05	1.427e-05	2.44279e-05	1.5979e-05	2.02699e-05
547	1.40697e-05	2.29598e-05	1.42096e-05	2.41511e-05	1.5983e-05	2.02666e-05	1.40724e-05	2.2964e-05	1.4203e-05	2.41303e-05	1.59674e-05	2.02465e-05
548	1.37725e-05	2.29258e-05	1.39279e-05	2.39376e-05	1.58173e-05	2.00525e-05	1.37705e-05	2.29235e-05	1.39206e-05	2.39337e-05	1.58068e-05	2.00449e-05
549	1.36451e-05	2.26688e-05	1.40071e-05	2.37935e-05	1.58665e-05	2.00987e-05	1.36425e-05	2.26704e-05	1.40015e-05	2.3776e-05	1.58394e-05	2.00858e-05
550	1.35541e-05	2.24629e-05	1.38279e-05	2.36612e-05	1.56682e-05	1.9875e-05	1.35557e-05	2.24711e-05	1.38319e-05	2.36549e-05	1.56573e-05	1.98565e-05
551	1.33555e-05	2.22692e-05	1.36969e-05	2.35965e-05	1.57642e-05	1.97569e-05	1.33624e-05	2.22735e-05	1.36903e-05	2.35998e-05	1.57513e-05	1.9743e-05
552	1.34073e-05	2.22666e-05	1.369e-05	2.33484e-05	1.5753e-05	1.97256e-05	1.34092e-05	2.22656e-05	1.36841e-05	2.33497e-05	1.57342e-05	1.97124e-05
553	1.33723e-05	2.21973e-05	1.34752e-05	2.3127e-05	1.56438e-05	1.96804e-05	1.3367e-05	2.21963e-05	1.34676e-05	2.31201e-05	1.56359e-05	1.96682e-05
554	1.31915e-05	2.21132e-05	1.32934e-05	2.29192e-05	1.55389e-05	1.95619e-05	1.31869e-05	2.21112e-05	1.32964e-05	2.29297e-05	1.55267e-05	1.95576e-05
555	1.31202e-05	2.19618e-05	1.33281e-05	2.30109e-05	1.53215e-05	1.95494e-05	1.31206e-05	2.19558e-05	1.33198e-05	2.3001e-05	1.53129e-05	1.95458e-05
556	1.31968e-05	2.18865e-05	1.3237e-05	2.2844e-05	1.52977e-05	1.93983e-05	1.31988e-05	2.18869e-05	1.32341e-05	2.28397e-05	1.52773e-05	1.93656e-05
557	1.29873e-05	2.16388e-05	1.31588e-05	2.28044e-05	1.53729e-05	1.9329e-05	1.29929e-05	2.16371e-05	1.31526e-05	2.28027e-05	1.53601e-05	1.93102e-05
558	1.29239e-05	2.1523e-05	1.29464e-05	2.26381e-05	1.51878e-05	1.91073e-05	1.29299e-05	2.1521e-05	1.29286e-05	2.26279e-05	1.51661e-05	1.90957e-05
559	1.28702e-05	2.14913e-05	1.30081e-05	2.25939e-05	1.52268e-05	1.93234e-05	1.28669e-05	2.14919e-05	1.30064e-05	2.25955e-05	1.52165e-05	1.93052e-05
560	1.27715e-05	2.13164e-05	1.28979e-05	2.23388e-05	1.51024e-05	1.90195e-05	1.27666e-05	2.13138e-05	1.28857e-05	2.23181e-05	1.50961e-05	1.90169e-05
561	1.27398e-05	2.1266e-05	1.27537e-05	2.22201e-05	1.49711e-05	1.881e-05	1.27412e-05	2.12633e-05	1.27514e-05	2.22158e-05	1.49675e-05	1.87991e-05
562	1.26019e-05	2.10512e-05	1.28207e-05	2.22036e-05	1.4852e-05	1.87645e-05	1.25973e-05	2.10449e-05	1.28098e-05	2.21957e-05	1.48391e-05	1.8753e-05
563	1.25241e-05	2.08684e-05	1.25412e-05	2.18888e-05	1.46699e-05	1.85834e-05	1.2529e-05	2.08664e-05	1.25195e-05	2.18737e-05	1.46626e-05	1.85758e-05
564	1.23782e-05	2.07519e-05	1.24848e-05	2.17453e-05	1.46227e-05	1.87381e-05	1.23743e-05	2.075e-05	1.24762e-05	2.17499e-05	1.46184e-05	1.87252e-05
565	1.22902e-05	2.07173e-05	1.25458e-05	2.1772e-05	1.46903e-05	1.83745e-05	1.22935e-05	2.07147e-05	1.25389e-05	2.17631e-05	1.46814e-05	1.83646e-05
566	1.22107e-05	2.04586e-05	1.23938e-05	2.15266e-05	1.45306e-05	1.85095e-05	1.2209e-05	2.04692e-05	1.23964e-05	2.15259e-05	1.45145e-05	1.85088e-05
567	1.21994e-05	2.0459e-05	1.22595e-05	2.15055e-05	1.46468e-05	1.82142e-05	1.22027e-05	2.0459e-05	1.22565e-05	2.15111e-05	1.463e-05	1.81898e-05
568	1.21305e-05	2.03369e-05	1.2368e-05	2.14778e-05	1.44158e-05	1.81301e-05	1.21391e-05	2.03349e-05	1.23476e-05	2.14804e-05	1.4398e-05	1.81287e-05
569	1.21113e-05	2.0065e-05	1.21104e-05	2.12452e-05	1.43739e-05	1.81301e-05	1.21133e-05	2.00733e-05	1.21117e-05	2.12435e-05	1.43541e-05	1.81142e-05
570	1.20424e-05	2.00344e-05	1.2275e-05	2.1289e-05	1.43588e-05	1.79997e-05	1.20467e-05	2.00393e-05	1.22644e-05	2.1297e-05	1.43568e-05	1.79856e-05
571	1.18698e-05	1.99902e-05	1.20012e-05	2.10614e-05	1.41991e-05	1.79351e-05	1.18682e-05	1.99915e-05	1.20058e-05	2.10568e-05	1.41862e-05	1.79278e-05
572	1.18184e-05	1.97958e-05	1.18939e-05	2.11759e-05	1.42119e-05	1.77289e-05	1.1819e-05	1.98024e-05	1.18966e-05	2.11617e-05	1.41948e-05	1.7714e-05
573	1.18058e-05	1.96879e-05	1.18863e-05	2.09614e-05	1.39229e-05	1.77114e-05	1.18078e-05	1.96893e-05	1.18774e-05	2.09604e-05	1.39206e-05	1.77061e-05
574	1.16277e-05	1.96576e-05	1.18943e-05	2.08898e-05	1.39087e-05	1.76837e-05	1.16316e-05	1.96543e-05	1.18969e-05	2.08928e-05	1.39054e-05	1.76787e-05
575	1.15831e-05	1.95032e-05	1.17042e-05	2.08456e-05	1.39407e-05	1.74689e-05	1.15841e-05	1.95124e-05	1.17026e-05	2.08443e-05	1.39477e-05	1.74623e-05
576	1.14868e-05	1.93564e-05	1.16765e-05	2.07397e-05	1.38672e-05	1.74781e-05	1.14901e-05	1.93508e-05	1.16752e-05	2.07321e-05	1.38685e-05	1.74775e-05
577	1.13568e-05	1.92389e-05	1.16026e-05	2.06869e-05	1.36973e-05	1.75745e-05	1.13469e-05	1.92416e-05	1.1596e-05	2.06764e-05	1.36877e-05	1.75659e-05
578	1.12668e-05	1.90149e-05	1.15699e-05	2.04864e-05	1.36319e-05	1.73072e-05	1.12661e-05	1.90067e-05	1.1568e-05	2.04784e-05	1.36214e-05	1.7301e-05
579	1.12275e-05	1.92139e-05	1.15076e-05	2.02983e-05	1.35099e-05	1.72663e-05	1.12272e-05	1.92158e-05	1.14954e-05	2.0294e-05	1.3501e-05	1.72578e-05
580	1.12328e-05	1.89687e-05	1.14053e-05	2.02868e-05	1.35712e-05	1.72205e-05	1.12364e-05	1.89608e-05	1.14014e-05	2.02792e-05	1.3566e-05	1.72162e-05
581	1.11744e-05	1.87279e-05	1.11787e-05	2.00871e-05	1.34871e-05	1.70159e-05	1.1177e-05	1.87282e-05	1.11826e-05	2.00769e-05	1.34769e-05	1.70116e-05
582	1.10619e-05	1.87823e-05	1.12014e-05	2.01739e-05	1.327e-05	1.69315e-05	1.10569e-05	1.87853e-05	1.11928e-05	2.01653e-05	1.32565e-05	1.69146e-05
583	1.09306e-05	1.86758e-05	1.12192e-05	1.97958e-05	1.32918e-05	1.69532e-05	1.09342e-05	1.86814e-05	1.12064e-05	1.97935e-05	1.32799e-05	1.69437e-05
584	1.08207e-05	1.85385e-05	1.10427e-05	1.959e-05	1.31912e-05	1.67583e-05	1.08177e-05	1.85359e-05	1.10322e-05	1.9583e-05	1.31803e-05	1.67477e-05
585	1.08164e-05	1.82785e-05	1.10566e-05	1.95936e-05	1.29827e-05	1.6748e-05	1.08204e-05	1.82746e-05	1.10513e-05	1.96051e-05	1.29754e-05	1.67451e-05
586	1.08923e-05	1.83283e-05	1.09952e-05	1.95227e-05	1.31041e-05	1.67903e-05	1.08913e-05	1.83201e-05	1.0983e-05	1.9518e-05	1.30945e-05	1.6788e-05
587	1.06831e-05	1.81888e-05	1.07831e-05	1.93508e-05	1.2822e-05	1.65715e-05	1.06858e-05	1.81901e-05	1.07854e-05	1.93485e-05	1.28144e-05	1.65573e-05
588	1.05541e-05	1.82182e-05	1.08732e-05	1.92564e-05	1.28721e-05	1.64122e-05	1.05541e-05	1.82139e-05	1.08553e-05	1.92515e-05	1.28646e-05	1.64135e-05
589	1.0497e-05	1.80189e-05	1.08283e-05	1.92693e-05	1.28415e-05	1.64828e-05	1.04967e-05	1.80228e-05	1.08181e-05	1.92577e-05	1.28398e-05	1.64808e-05
590	1.03423e-05	1.8043e-05	1.08158e-05	1.91304e-05	1.2691e-05	1.62908e-05	1.03423e-05	1.8042e-05	1.07996e-05	1.91218e-05	1.26864e-05	1.63053e-05
591	1.04472e-05	1.7879e-05	1.06564e-05	1.89724e-05	1.26419e-05	1.61677e-05	1.04406e-05	1.78813e-05	1.06538e-05	1.89621e-05	1.26485e-05	1.61756e-05
592	1.03248e-05	1.78209e-05	1.05719e-05	1.89595e-05	1.25485e-05	1.60763e-05	1.03294e-05	1.78137e-05	1.057e-05	1.89535e-05	1.25442e-05	1.6071e-05
593	1.02918e-05	1.77487e-05	1.05888e-05	1.89153e-05	1.2695e-05	1.6203e-05	1.02938e-05	1.77447e-05	1.05835e-05	1.89136e-05	1.2689e-05	1.61921e-05
594	1.03192e-05	1.76144e-05	1.06363e-05	1.88701e-05	1.24383e-05	1.60991e-05	1.03212e-05	1.76194e-05	1.06416e-05	1.88595e-05	1.24366e-05	1.60964e-05
595	1.02038e-05	1.76385e-05	1.04423e-05	1.87233e-05	1.25369e-05	1.61661e-05	1.02044e-05	1.76375e-05	1.04334e-05	1.87243e-05	1.25303e-05	1.61581e-05
596	1.01229e-05	1.73551e-05	1.04974e-05	1.86081e-05	1.22968e-05	1.5944e-05	1.01173e-05	1.73402e-05	1.04994e-05	1.859e-05	1.22902e-05	1.5945e-05
597	1.0113e-05	1.7301e-05	1.03591e-05	1.84791e-05	1.23337e-05	1.58563e-05	1.01203e-05	1.72881e-05	1.03499e-05	1.84639e-05	1.23304e-05	1.58441e-05
598	9.99293e-06	1.72746e-05	1.02651e-05	1.84593e-05	1.23429e-05	1.55808e-05	9.98831e-06	1.72739e-05	1.02602e-05	1.84455e-05	1.23429e-05	1.55752e-05
599	9.89165e-06	1.71495e-05	1.03116e-05	1.84102e-05	1.21391e-05	1.5725e-05	9.88934e-06	1.7167e-05	1.02958e-05	1.83953e-05	1.21315e-05	1.57164e-05
600	9.90418e-06	1.70337e-05	1.03116e-05	1.83349e-05	1.20721e-05	1.55056e-05	9.90847e-06	1.70489e-05	1.03073e-05	1.833e-05	1.20701e-05	1.55026e-05
