# Supplementary material for: Similarities and differences between variants called with human reference genome HG19 or HG38
Source: BMC Bioinformatics. 2019 Mar 14;20(Suppl 2):101. doi: 10.1186/s12859-019-2620-0 (PMC6419332; doi:10.1186/s12859-019-2620-0)
Supplement: Supplementary file 2 — Supplemental tables. (ZIP 633 kb) [file 12859_2019_2620_MOESM2_ESM.zip › Suppl Table S2.xlsx]

## Sheet: Sheet1
p-value		Bowtie2_hg19	Bowtie2_hg38	BWA_hg19	BWA_hg38	ISAAC_hg19	ISAAC_hg38	Bowtie2_hg19	Bowtie2_hg38	BWA_hg19	BWA_hg38	ISAAC_hg19	ISAAC_hg38
	Bowtie2_hg19	1	0.040913	0.854867	0.0466472	0.100981	0.000965454	0.998912	0.0408915	0.858648	0.0465251	0.101131	0.000970298
	Bowtie2_hg38	0.040913	1	0.025985	0.953835	0.690057	0.190631	0.0410415	0.999829	0.0262969	0.954733	0.689554	0.191106
	BWA_hg19	0.854867	0.025985	1	0.0298729	0.068469	0.000505624	0.853794	0.0259704	0.996147	0.0297895	0.0685788	0.000508279
	BWA_hg38	0.0466472	0.953835	0.0298729	1	0.732573	0.171571	0.0467911	0.953663	0.0302255	0.9991	0.732057	0.172011
	ISAAC_hg19	0.100981	0.690057	0.068469	0.732573	1	0.0906772	0.101254	0.689899	0.0691802	0.73173	0.99945	0.0909439
	ISAAC_hg38	0.000965454	0.190631	0.000505624	0.171571	0.0906772	1	0.000969684	0.190701	0.000514009	0.171919	0.0905559	0.998923
	Bowtie2_hg19	0.998912	0.0410415	0.853794	0.0467911	0.101254	0.000969684	1	0.04102	0.857574	0.0466687	0.101404	0.000974549
	Bowtie2_hg38	0.0408915	0.999829	0.0259704	0.953663	0.689899	0.190701	0.04102	1	0.0262822	0.954561	0.689396	0.191176
	BWA_hg19	0.858648	0.0262969	0.996147	0.0302255	0.0691802	0.000514009	0.857574	0.0262822	1	0.0301413	0.0692909	0.000516706
	BWA_hg38	0.0465251	0.954733	0.0297895	0.9991	0.73173	0.171919	0.0466687	0.954561	0.0301413	1	0.731215	0.17236
	ISAAC_hg19	0.101131	0.689554	0.0685788	0.732057	0.99945	0.0905559	0.101404	0.689396	0.0692909	0.731215	1	0.0908223
	ISAAC_hg38	0.000970298	0.191106	0.000508279	0.172011	0.0909439	0.998923	0.000974549	0.191176	0.000516706	0.17236	0.0908223	1
