# Supplementary material for: Similarities and differences between variants called with human reference genome HG19 or HG38
Source: BMC Bioinformatics. 2019 Mar 14;20(Suppl 2):101. doi: 10.1186/s12859-019-2620-0 (PMC6419332; doi:10.1186/s12859-019-2620-0)
Supplement: Supplementary file 2 — Supplemental tables. (ZIP 633 kb) [file 12859_2019_2620_MOESM2_ESM.zip › Suppl Table S3.xlsx]

## Sheet: Sheet1
r-value		Bowtie2_hg19	Bowtie2_hg38	BWA_hg19	BWA_hg38	ISAAC_hg19	ISAAC_hg38	Bowtie2_hg19	Bowtie2_hg38	BWA_hg19	BWA_hg38	ISAAC_hg19	ISAAC_hg38
	Bowtie2_hg19	1	0.994653	0.998918	0.992063	0.969481	0.93925	1	0.994637	0.998924	0.992026	0.969396	0.93917
	Bowtie2_hg38	0.994653	1	0.993102	0.998568	0.980054	0.961976	0.99469	1	0.993202	0.998561	0.980001	0.961913
	BWA_hg19	0.998918	0.993102	1	0.992575	0.96013	0.928701	0.998915	0.993087	0.999999	0.992534	0.960037	0.928616
	BWA_hg38	0.992063	0.998568	0.992575	1	0.971501	0.954654	0.992113	0.998574	0.9927	1	0.971449	0.954589
	ISAAC_hg19	0.969481	0.980054	0.96013	0.971501	1	0.992135	0.969533	0.980057	0.960303	0.97153	1	0.99211
	ISAAC_hg38	0.93925	0.961976	0.928701	0.954654	0.992135	1	0.939355	0.962002	0.929009	0.95473	0.992183	1
	Bowtie2_hg19	1	0.99469	0.998915	0.992113	0.969533	0.939355	1	0.994674	0.998923	0.992076	0.969448	0.939275
	Bowtie2_hg38	0.994637	1	0.993087	0.998574	0.980057	0.962002	0.994674	1	0.993187	0.998568	0.980005	0.961939
	BWA_hg19	0.998924	0.993202	0.999999	0.9927	0.960303	0.929009	0.998923	0.993187	1	0.992661	0.960211	0.928924
	BWA_hg38	0.992026	0.998561	0.992534	1	0.97153	0.95473	0.992076	0.998568	0.992661	1	0.971479	0.954665
	ISAAC_hg19	0.969396	0.980001	0.960037	0.971449	1	0.992183	0.969448	0.980005	0.960211	0.971479	1	0.992158
	ISAAC_hg38	0.93917	0.961913	0.928616	0.954589	0.99211	1	0.939275	0.961939	0.928924	0.954665	0.992158	1
