# Supplementary material for: Similarities and differences between variants called with human reference genome HG19 or HG38
Source: BMC Bioinformatics. 2019 Mar 14;20(Suppl 2):101. doi: 10.1186/s12859-019-2620-0 (PMC6419332; doi:10.1186/s12859-019-2620-0)
Supplement: Supplementary file 2 — Supplemental tables. (ZIP 633 kb) [file 12859_2019_2620_MOESM2_ESM.zip › Suppl Table S4.xlsx]

## Sheet: Sheet1
				Bowtie2								BWA								ISAAC
				FreeBayes	FreeBayes	HC	HC	ISAAC	ISAAC	SAMtools	SAMtools	FreeBayes	FreeBayes	HC	HC	ISAAC	ISAAC	SAMtools	SAMtools	FreeBayes	FreeBayes	HC	HC	ISAAC	ISAAC	SAMtools	SAMtools
Depth	Conversion method	Source genome	Target genome	N	Y	N	Y	N	Y	N	Y	N	Y	N	Y	N	Y	N	Y	N	Y	N	Y	N	Y	N	Y
2	Picard	HG38	HG19	11722	11909	4578	4485	21197	21036	395	373	4456	4358	1280	1286	9653	9693	414	412	5755	5684	2632	2668	9007	9145	901	693
3	Picard	HG38	HG19	10015	9986	5864	5751	17702	17494	461	497	4084	3915	1465	1473	8100	8198	461	436	5645	5536	2849	2896	7602	7796	623	577
4	Picard	HG38	HG19	8707	8638	5580	5420	15587	15442	579	680	3723	3613	1349	1385	7040	6998	508	483	5582	5450	2631	2657	6951	7075	633	575
5	Picard	HG38	HG19	7916	7770	5260	5146	14332	14124	622	709	3325	3242	1372	1364	6497	6549	604	534	5167	5087	2413	2459	6573	6671	575	552
6	Picard	HG38	HG19	7587	7365	5016	4918	7970	7722	677	825	3144	2938	1349	1326	3550	3467	625	530	5102	4905	2267	2279	4160	3789	732	713
7	Picard	HG38	HG19	7295	6912	4625	4572	7349	7277	709	848	3178	2946	1248	1255	3204	3191	595	513	5237	5086	2379	2344	3769	3781	680	667
8	Picard	HG38	HG19	6685	6462	4227	4157	7094	6953	759	889	2966	2841	1264	1280	3109	3002	638	533	5030	4870	2268	2259	3673	3655	682	656
9	Picard	HG38	HG19	6726	6494	3935	3854	6625	6502	851	985	2855	2707	1200	1239	2946	2906	674	572	5080	4862	2091	2042	3579	3577	807	791
10	Picard	HG38	HG19	6564	6236	3623	3606	6445	6282	852	956	2841	2729	1155	1115	2885	2848	641	578	5009	4869	2130	2116	3376	3420	689	649
11	Picard	HG38	HG19	5127	4846	3205	3123	5254	4945	894	1028	2077	1973	1101	1123	2441	2385	628	557	3642	3558	1923	1917	3088	3023	688	657
12	Picard	HG38	HG19	4978	4664	3016	2993	4935	4671	1005	1084	2106	1962	1042	1054	2259	2193	671	563	3708	3574	1834	1901	3104	3010	688	608
13	Picard	HG38	HG19	4996	4697	2739	2744	4943	4732	924	1036	2092	1922	1087	1103	2206	2196	583	514	3756	3542	1793	1827	3018	2976	712	681
14	Picard	HG38	HG19	5006	4705	2639	2565	4769	4632	1027	1085	2030	1944	1099	1065	2208	2154	593	558	3837	3641	1822	1834	3105	3027	692	650
15	Picard	HG38	HG19	4987	4646	2544	2545	4579	4443	1068	1142	1966	1946	1032	1024	2164	2119	593	526	3941	3744	1902	1948	2967	2945	687	658
16	Picard	HG38	HG19	4325	3989	2478	2407	3944	3772	1084	1185	1721	1546	1088	1027	2034	1957	543	483	3313	3276	1838	1808	2811	2758	664	642
17	Picard	HG38	HG19	4352	4095	2333	2295	4034	3810	1032	1107	1720	1585	1040	1085	1929	1900	569	497	3244	3132	1899	1923	2732	2637	701	694
18	Picard	HG38	HG19	4450	4148	2278	2255	3892	3765	977	1018	1603	1553	1015	1009	1889	1877	540	503	3320	3053	1852	1828	2733	2617	687	653
19	Picard	HG38	HG19	4474	4077	2139	2083	3745	3609	1105	1134	1641	1539	1061	1041	1872	1780	571	507	3418	3247	1838	1805	2700	2658	821	792
20	Picard	HG38	HG19	4559	4019	2066	2009	3733	3584	1115	1184	1707	1540	1055	1032	1831	1744	573	536	3296	3110	1837	1846	2646	2602	770	744
21	Picard	HG38	HG19	4086	3724	2105	2020	3600	3471	1114	1185	1450	1341	993	1017	1651	1655	566	530	2903	2723	1783	1738	2528	2435	845	793
22	Picard	HG38	HG19	4076	3716	2078	2055	3612	3427	1139	1204	1400	1336	1003	1015	1692	1651	528	475	2959	2836	1746	1742	2466	2494	764	749
23	Picard	HG38	HG19	4122	3795	2090	2052	3573	3453	1193	1233	1508	1331	1023	978	1657	1580	565	523	3028	2841	1798	1809	2394	2327	713	690
24	Picard	HG38	HG19	4147	3716	2063	2011	3610	3505	1075	1134	1503	1401	999	961	1633	1580	524	479	3114	2861	1779	1819	2439	2400	856	820
25	Picard	HG38	HG19	4178	3677	2045	2041	3586	3453	1188	1240	1516	1428	1021	991	1631	1558	546	515	3081	3002	1745	1758	2454	2416	829	777
26	Picard	HG38	HG19	3771	3432	1875	1870	3502	3339	1184	1221	1385	1239	1030	991	1507	1501	567	523	2798	2674	1734	1709	2390	2325	825	765
27	Picard	HG38	HG19	3858	3462	1900	1860	3440	3437	1240	1294	1371	1294	1054	1022	1505	1444	555	516	2888	2725	1687	1699	2445	2382	841	804
28	Picard	HG38	HG19	3896	3543	1941	1873	3603	3357	1226	1280	1318	1200	939	986	1522	1482	586	529	2776	2665	1769	1778	2329	2315	760	754
29	Picard	HG38	HG19	3928	3496	1872	1782	3610	3430	1299	1332	1315	1252	964	979	1491	1460	531	500	2894	2664	1765	1746	2294	2203	803	746
30	Picard	HG38	HG19	4060	3696	1892	1860	3542	3537	1285	1307	1387	1251	974	985	1479	1418	547	507	2838	2699	1774	1788	2292	2208	843	813
31	Picard	HG38	HG19	3675	3482	1828	1861	3643	3486	1402	1451	1304	1231	987	950	1358	1312	562	528	2567	2496	1744	1716	2129	2120	777	775
32	Picard	HG38	HG19	3727	3347	1884	1849	3745	3618	1375	1396	1255	1162	971	932	1412	1354	529	508	2694	2490	1799	1752	2140	2055	786	765
33	Picard	HG38	HG19	3733	3366	1815	1807	3683	3685	1413	1412	1271	1165	1040	1008	1368	1294	557	512	2637	2499	1678	1665	2098	2066	835	792
34	Picard	HG38	HG19	3807	3505	1953	1898	3831	3734	1414	1438	1304	1140	1004	959	1257	1254	564	515	2617	2457	1780	1785	2044	1961	838	814
35	Picard	HG38	HG19	3885	3382	1850	1839	3956	3830	1551	1560	1328	1211	945	938	1349	1277	545	492	2675	2553	1679	1643	2076	2041	788	752
36	Picard	HG38	HG19	3562	3220	1856	1767	4102	4038	1492	1468	1248	1114	993	1043	1283	1229	540	508	2445	2292	1631	1629	1981	1958	880	859
37	Picard	HG38	HG19	3592	3264	1884	1841	4109	3912	1489	1509	1226	1143	978	891	1310	1209	532	500	2481	2226	1660	1592	1932	1910	830	795
38	Picard	HG38	HG19	3592	3319	1864	1813	4280	4217	1659	1615	1262	1094	986	969	1200	1169	575	540	2378	2352	1703	1731	2015	1931	833	812
39	Picard	HG38	HG19	3780	3337	1858	1777	4347	4156	1637	1622	1258	1121	940	933	1197	1170	542	526	2509	2335	1669	1623	1995	1940	856	839
40	Picard	HG38	HG19	3660	3249	1853	1874	4466	4419	1678	1648	1200	1085	1048	966	1279	1194	544	505	2551	2392	1652	1669	1965	1902	960	882
41	Picard	HG38	HG19	3444	3213	1806	1723	4744	4603	1770	1736	1166	1034	1007	1005	1223	1175	596	553	2458	2244	1696	1625	1905	1875	856	794
42	Picard	HG38	HG19	3567	3164	1927	1786	4806	4727	1928	1883	1208	1048	998	932	1199	1151	577	536	2396	2262	1746	1723	1883	1797	925	909
43	Picard	HG38	HG19	3543	3166	1871	1817	5051	4879	1996	1930	1193	1123	969	994	1200	1150	581	525	2460	2241	1747	1714	1864	1857	810	775
44	Picard	HG38	HG19	3430	3263	1885	1847	5143	5075	1997	1952	1210	1053	1036	959	1160	1136	557	506	2525	2320	1656	1696	1893	1810	866	818
45	Picard	HG38	HG19	3431	3185	1871	1780	5272	5200	2183	2098	1288	1114	1037	995	1154	1103	549	518	2518	2341	1685	1664	1862	1801	909	850
46	Picard	HG38	HG19	3363	3060	1905	1854	5366	5270	2242	2189	1165	1020	1036	1000	1104	1077	582	534	2395	2201	1712	1692	1812	1733	907	838
47	Picard	HG38	HG19	3439	3186	1834	1836	5584	5474	2387	2303	1189	1082	1017	980	1047	994	612	546	2459	2323	1713	1688	1807	1761	856	805
48	Picard	HG38	HG19	3386	3022	1851	1792	5820	5766	2465	2383	1143	1105	1003	1000	1058	1033	578	528	2363	2230	1685	1718	1755	1772	903	849
49	Picard	HG38	HG19	3359	3047	1851	1797	6141	6011	2567	2485	1186	1003	1048	1026	1130	1044	621	579	2319	2164	1692	1615	1753	1684	1016	973
50	Picard	HG38	HG19	3486	3093	1837	1807	6321	6262	2813	2711	1213	1063	1076	1002	1051	989	582	534	2409	2246	1660	1654	1825	1739	940	900
51	Picard	HG38	HG19	3165	2983	1899	1849	6363	6310	2978	2842	1137	1006	1142	1063	1071	1039	586	532	2275	2178	1654	1667	1767	1689	886	856
52	Picard	HG38	HG19	3282	2909	1846	1807	6678	6740	3149	3013	1171	1009	1028	1054	1085	1013	566	527	2236	2109	1738	1677	1696	1693	902	857
53	Picard	HG38	HG19	3273	2928	1856	1788	7151	6959	3434	3286	1155	1037	992	1015	1044	966	560	525	2359	2121	1698	1660	1630	1618	978	905
54	Picard	HG38	HG19	3303	3019	1844	1810	7339	7222	3662	3510	1165	1006	988	1007	976	966	570	521	2388	2155	1738	1711	1670	1569	912	850
55	Picard	HG38	HG19	3180	2958	1857	1749	7621	7622	4026	3843	1197	1115	996	1020	983	978	530	479	2351	2279	1576	1638	1772	1660	908	833
56	Picard	HG38	HG19	3126	2787	1802	1870	8241	8034	4187	4006	1157	992	1053	1023	970	925	550	498	2368	2091	1739	1659	1699	1612	972	931
57	Picard	HG38	HG19	3084	2811	1883	1787	8501	8464	4547	4394	1162	1089	1047	1048	1024	908	608	580	2263	2135	1783	1809	1716	1645	946	932
58	Picard	HG38	HG19	3085	2775	1858	1805	8956	8976	5151	4957	1204	1037	1099	1042	946	912	618	570	2308	2161	1675	1650	1677	1654	902	857
59	Picard	HG38	HG19	3189	2926	1892	1816	9390	9300	5714	5494	1200	1023	1038	1036	1008	936	566	547	2323	2210	1777	1814	1730	1699	945	904
60	Picard	HG38	HG19	3251	2881	1821	1791	10262	10249	6210	5998	1108	1020	1085	1042	996	960	550	517	2458	2193	1678	1698	1768	1688	887	824
61	Picard	HG38	HG19	2981	2768	1876	1798	10967	10813	6826	6546	1171	993	1012	1028	915	826	598	555	2305	2101	1751	1692	1609	1568	910	872
62	Picard	HG38	HG19	3052	2763	1868	1867	11571	11620	7524	7236	1147	1058	1137	1089	977	940	631	563	2335	2208	1723	1723	1715	1626	936	869
63	Picard	HG38	HG19	2964	2775	1856	1801	12417	12556	8464	8124	1242	1051	1112	1146	1004	951	581	543	2342	2168	1832	1763	1741	1661	935	899
64	Picard	HG38	HG19	3109	2863	1862	1872	13310	13340	9135	8849	1159	1030	1125	1023	920	889	616	562	2506	2258	1822	1791	1755	1695	869	839
65	Picard	HG38	HG19	3077	2816	1990	1878	14280	14218	10182	9863	1193	1026	1182	1119	931	914	552	524	2437	2282	1799	1860	1693	1596	926	895
66	Picard	HG38	HG19	2967	2669	1889	1838	15393	15476	11193	10831	1134	984	1185	1145	976	879	607	574	2403	2249	1893	1770	1669	1617	930	892
67	Picard	HG38	HG19	2996	2775	1945	1810	16495	16826	12631	12217	1123	1028	1145	1134	948	857	640	602	2312	2246	1827	1823	1717	1708	926	895
68	Picard	HG38	HG19	3053	2746	1942	1880	17712	17970	13939	13600	1176	1089	1235	1130	908	902	642	592	2347	2179	1867	1815	1706	1668	881	848
69	Picard	HG38	HG19	3044	2805	1917	1799	19298	19407	15525	15147	1232	1023	1166	1202	977	901	603	547	2366	2211	1834	1832	1775	1676	1001	938
70	Picard	HG38	HG19	3076	2738	1927	1913	21076	21117	16944	16516	1134	989	1222	1137	965	936	593	564	2392	2186	1982	1929	1711	1664	949	909
71	Picard	HG38	HG19	2837	2726	1977	1886	22650	22718	18728	18282	1163	1031	1170	1139	900	874	583	534	2263	2122	1914	1908	1741	1729	1014	965
72	Picard	HG38	HG19	3010	2739	1997	1969	23997	24232	20571	20172	1210	1029	1241	1175	903	838	598	547	2386	2271	1988	1812	1750	1698	1047	981
73	Picard	HG38	HG19	2986	2773	1941	1864	26167	26334	22744	22304	1213	1089	1169	1171	957	906	604	566	2345	2205	1927	1930	1718	1660	1032	973
74	Picard	HG38	HG19	3059	2754	1977	1925	28113	28447	24687	24270	1221	1000	1277	1149	984	887	638	587	2350	2197	2006	1956	1728	1663	1029	965
75	Picard	HG38	HG19	2968	2819	2100	1947	30071	30201	27496	27071	1201	1051	1270	1222	904	821	578	535	2407	2253	1958	1924	1649	1639	1059	1011
76	Picard	HG38	HG19	2981	2738	2034	2025	31772	32021	29434	29004	1092	994	1255	1210	900	875	593	550	2335	2198	1924	1953	1757	1681	1064	1027
77	Picard	HG38	HG19	2925	2664	2050	1980	34180	34449	31609	31175	1162	1038	1259	1239	947	909	591	553	2385	2184	1920	1914	1765	1679	1034	968
78	Picard	HG38	HG19	2982	2635	2062	2047	36568	36656	34564	34085	1199	1014	1317	1205	904	874	626	590	2468	2248	2034	1972	1845	1769	989	941
79	Picard	HG38	HG19	2903	2724	2068	1939	38549	38765	36816	36326	1162	1057	1290	1278	908	851	631	565	2471	2357	1969	2020	1754	1702	1054	1001
80	Picard	HG38	HG19	3065	2765	2076	2025	40957	41270	39531	39073	1200	1030	1360	1258	970	910	581	551	2545	2341	1989	1894	1934	1796	1098	1050
81	Picard	HG38	HG19	2887	2498	2127	2036	43377	43570	42218	41835	1168	1016	1293	1295	960	886	636	586	2486	2375	2040	1942	1832	1801	1036	993
82	Picard	HG38	HG19	2958	2746	2125	2027	45784	46127	45083	44650	1175	1013	1387	1357	940	917	653	610	2547	2353	2001	1968	1878	1815	1130	1061
83	Picard	HG38	HG19	2771	2677	2090	2042	47944	48113	47653	47251	1227	1046	1340	1183	936	873	619	575	2622	2376	2091	2035	1808	1802	1147	1071
84	Picard	HG38	HG19	2959	2708	2072	2006	50035	50459	50411	50052	1208	1083	1253	1279	862	865	641	609	2631	2451	2097	2007	1881	1777	1080	1021
85	Picard	HG38	HG19	2910	2714	2127	2008	52392	52516	53301	52929	1196	1098	1356	1304	955	906	641	612	2599	2465	2046	2040	1843	1812	1121	1063
86	Picard	HG38	HG19	2871	2590	2127	2051	54889	54915	55893	55497	1235	1065	1382	1362	927	881	674	606	2550	2444	2263	2113	1922	1864	1051	1016
87	Picard	HG38	HG19	2787	2584	2073	2057	56576	56995	58221	57820	1276	1105	1351	1346	951	887	648	603	2632	2400	2064	2143	1918	1821	1101	1029
88	Picard	HG38	HG19	2899	2741	2120	2112	58712	58667	60663	60301	1276	1080	1383	1307	968	903	690	627	2613	2464	2127	2080	1899	1816	1064	1031
89	Picard	HG38	HG19	2853	2709	2213	2107	60741	60945	63954	63563	1237	1072	1405	1291	1043	905	619	585	2523	2467	2155	2145	1910	1893	1190	1142
90	Picard	HG38	HG19	2916	2683	2183	2058	62692	62881	65977	65622	1266	1079	1382	1363	992	986	633	585	2596	2504	2129	2078	1925	1899	1138	1090
91	Picard	HG38	HG19	2785	2577	2176	2106	63756	64102	68229	67878	1281	1144	1544	1399	1024	923	630	596	2730	2427	2131	2040	1993	1901	1179	1137
92	Picard	HG38	HG19	2763	2589	2195	2203	65708	65526	70103	69748	1230	1126	1398	1352	984	968	673	634	2731	2574	2148	2125	1984	1927	1256	1209
93	Picard	HG38	HG19	2771	2679	2228	2088	66916	66824	71709	71370	1217	1100	1416	1348	999	950	706	689	2665	2539	2206	2119	1976	1963	1151	1103
94	Picard	HG38	HG19	2816	2633	2110	2106	67815	67751	73437	73169	1324	1127	1407	1380	1053	969	683	649	2725	2549	2230	2176	2016	1952	1260	1203
95	Picard	HG38	HG19	2792	2692	2175	2127	68852	68632	75003	74760	1333	1142	1524	1428	1029	926	675	628	2804	2654	2288	2280	2147	2056	1260	1203
96	Picard	HG38	HG19	2681	2645	2261	2153	69122	69335	75965	75652	1315	1156	1494	1404	1073	1018	681	651	2808	2609	2348	2297	2117	2049	1239	1201
97	Picard	HG38	HG19	2834	2588	2307	2227	70219	69855	77096	76862	1290	1174	1488	1458	1013	994	664	628	2863	2672	2270	2232	2127	2029	1255	1199
98	Picard	HG38	HG19	2896	2660	2227	2084	70579	70933	78120	77889	1409	1188	1539	1492	1105	994	697	658	2846	2727	2250	2161	2178	2157	1308	1270
99	Picard	HG38	HG19	2801	2738	2246	2195	71034	70487	78063	77824	1269	1170	1585	1454	1080	980	719	685	2831	2666	2349	2326	2176	2130	1428	1376
100	Picard	HG38	HG19	2827	2713	2290	2221	71287	71329	79392	79174	1449	1253	1654	1485	1102	1044	710	659	2934	2734	2316	2299	2192	2087	1320	1272
101	Picard	HG38	HG19	2757	2616	2290	2200	71237	70948	79306	79067	1286	1148	1570	1594	1108	1060	751	710	2998	2708	2418	2365	2250	2175	1305	1269
102	Picard	HG38	HG19	2793	2624	2310	2168	71066	70654	79643	79405	1432	1245	1670	1547	1039	1032	731	670	2921	2719	2394	2207	2219	2156	1471	1426
103	Picard	HG38	HG19	2857	2730	2376	2279	70096	70183	79527	79322	1390	1186	1668	1532	1098	1045	726	676	2988	2801	2382	2325	2249	2205	1500	1454
104	Picard	HG38	HG19	2820	2712	2433	2307	69461	69274	78895	78668	1351	1237	1602	1597	1054	1059	784	724	3011	2825	2283	2225	2315	2181	1360	1291
105	Picard	HG38	HG19	2832	2717	2333	2287	68598	68094	77843	77658	1386	1228	1624	1588	1147	1051	745	706	3109	2926	2451	2383	2362	2314	1372	1331
106	Picard	HG38	HG19	2782	2649	2492	2334	67581	67258	77362	77159	1348	1283	1685	1620	1151	1082	762	700	3148	2917	2522	2351	2340	2290	1477	1426
107	Picard	HG38	HG19	2795	2708	2470	2358	66558	66395	76325	76108	1422	1217	1734	1679	1200	1106	776	705	3086	3028	2531	2483	2359	2338	1541	1482
108	Picard	HG38	HG19	2841	2721	2541	2432	65214	64818	75206	75019	1461	1344	1763	1639	1214	1106	822	777	3159	2908	2501	2395	2429	2334	1521	1471
109	Picard	HG38	HG19	2939	2713	2542	2425	63573	63334	73569	73383	1523	1288	1781	1661	1251	1214	867	813	3209	3039	2570	2497	2617	2424	1593	1511
110	Picard	HG38	HG19	2904	2835	2550	2457	62259	61967	72634	72458	1496	1359	1769	1721	1296	1190	802	759	3356	3033	2568	2401	2466	2381	1646	1590
111	Picard	HG38	HG19	2899	2750	2597	2501	59965	59647	69906	69727	1539	1410	1857	1803	1210	1143	850	805	3211	3012	2587	2516	2544	2555	1606	1536
112	Picard	HG38	HG19	2828	2828	2596	2463	58166	57774	68253	68068	1578	1363	1790	1649	1297	1256	862	812	3269	3080	2520	2535	2518	2424	1653	1600
113	Picard	HG38	HG19	2852	2728	2642	2542	55442	55382	66129	65957	1579	1362	1834	1753	1245	1223	865	810	3339	3100	2502	2440	2562	2532	1691	1611
114	Picard	HG38	HG19	2974	2937	2640	2569	53757	53264	63350	63122	1556	1410	1804	1756	1324	1194	879	808	3313	3155	2699	2546	2675	2604	1718	1657
115	Picard	HG38	HG19	2950	2859	2582	2573	51886	51565	61240	61043	1542	1385	1830	1717	1316	1185	862	840	3552	3214	2633	2570	2727	2602	1765	1685
116	Picard	HG38	HG19	2788	2810	2644	2497	49385	49321	59200	59022	1584	1400	1930	1758	1336	1277	853	808	3445	3289	2715	2593	2764	2661	1756	1692
117	Picard	HG38	HG19	2893	2982	2626	2625	47244	46732	56662	56476	1612	1405	1836	1808	1383	1282	899	838	3403	3323	2741	2599	2593	2548	1836	1777
118	Picard	HG38	HG19	2990	2982	2754	2630	45044	44727	53937	53805	1610	1413	1934	1846	1412	1347	874	815	3441	3279	2701	2595	2708	2672	1912	1843
119	Picard	HG38	HG19	3060	3018	2783	2658	42643	42496	51509	51344	1677	1510	1886	1825	1375	1315	899	841	3441	3264	2742	2687	2789	2642	1887	1805
120	Picard	HG38	HG19	3117	2938	2755	2688	40477	40128	48901	48732	1640	1480	1946	1891	1453	1404	911	857	3575	3371	2745	2660	2859	2800	1929	1871
121	Picard	HG38	HG19	2958	2878	2797	2650	37830	37584	46019	45848	1670	1520	2003	1856	1427	1375	961	903	3627	3367	2884	2709	2810	2748	1950	1901
122	Picard	HG38	HG19	3098	3053	2804	2755	35492	35317	43426	43251	1742	1525	2009	1993	1487	1391	947	899	3539	3389	2821	2838	2745	2743	1971	1902
123	Picard	HG38	HG19	3010	3084	2774	2740	33244	33066	41034	40829	1752	1474	2097	1941	1552	1451	934	885	3776	3463	2882	2737	2979	2849	2033	1983
124	Picard	HG38	HG19	3191	3003	2865	2713	30942	30543	38735	38528	1730	1519	2073	1944	1597	1426	971	937	3711	3359	2805	2750	2877	2851	2029	1959
125	Picard	HG38	HG19	3158	3088	2848	2807	29034	28893	36080	35901	1910	1575	2059	1940	1564	1512	1020	952	3707	3509	2904	2839	3003	2899	2097	1997
126	Picard	HG38	HG19	3168	3126	2921	2735	26753	26437	33348	33149	1796	1607	2038	1999	1632	1514	996	940	3680	3594	2968	2766	2990	2837	2172	2108
127	Picard	HG38	HG19	3195	3121	2974	2838	24376	24149	30675	30517	1818	1642	2159	2054	1585	1524	1099	1024	3735	3486	2949	2811	3079	2992	2119	2063
128	Picard	HG38	HG19	3261	3251	2982	2832	22594	22715	28794	28598	1867	1682	2163	2027	1626	1626	1002	938	3865	3725	2936	2890	3118	3061	2239	2181
129	Picard	HG38	HG19	3282	3150	2999	2950	20910	20495	26660	26446	1859	1717	2144	2045	1733	1598	1067	1016	3870	3613	3080	2879	3110	2986	2348	2279
130	Picard	HG38	HG19	3359	3270	3077	2850	19037	18796	24658	24411	1904	1730	2230	2100	1727	1637	1011	961	4016	3692	2965	2879	3191	3039	2259	2186
131	Picard	HG38	HG19	3274	3186	3025	3033	17519	17334	22915	22704	1876	1737	2218	2110	1741	1636	1066	991	3938	3597	3043	2939	3089	3151	2306	2260
132	Picard	HG38	HG19	3288	3340	3114	3042	15760	15702	20634	20422	1951	1746	2256	2137	1757	1664	1134	1056	3985	3715	2999	2960	3246	3111	2391	2320
133	Picard	HG38	HG19	3386	3280	3097	3069	14344	14181	18824	18616	1933	1763	2232	2203	1891	1751	1047	1021	4035	3748	2977	3026	3276	3119	2502	2422
134	Picard	HG38	HG19	3487	3326	3103	3070	13166	13019	17521	17340	2107	1855	2264	2175	1834	1769	1137	1074	4147	4045	3241	3132	3327	3208	2420	2369
135	Picard	HG38	HG19	3501	3542	3233	3131	11775	11560	16013	15827	2003	1846	2256	2251	1854	1744	1180	1098	4179	3941	3112	3114	3427	3363	2529	2452
136	Picard	HG38	HG19	3435	3505	3167	3030	10632	10603	14400	14162	2028	1755	2360	2224	1850	1781	1187	1116	4138	3931	3127	3103	3402	3313	2530	2464
137	Picard	HG38	HG19	3421	3465	3206	3117	9473	9394	13074	12855	2044	1828	2393	2256	1869	1785	1176	1112	4229	3999	3167	3092	3391	3315	2659	2597
138	Picard	HG38	HG19	3639	3420	3244	3094	8429	8297	11719	11509	2013	1814	2441	2233	1933	1837	1162	1111	4344	4029	3195	3038	3659	3466	2650	2570
139	Picard	HG38	HG19	3584	3658	3284	3174	7513	7400	10692	10497	2205	1962	2454	2298	1901	1914	1218	1117	4305	4096	3219	3115	3472	3470	2717	2625
140	Picard	HG38	HG19	3637	3600	3235	3202	6586	6588	9672	9490	2146	2008	2386	2424	2018	1932	1230	1163	4390	4217	3270	3153	3749	3609	2779	2692
141	Picard	HG38	HG19	3525	3701	3322	3194	5926	5810	8791	8607	2170	1985	2417	2404	2067	1925	1221	1184	4434	4130	3198	3078	3628	3657	2903	2821
142	Picard	HG38	HG19	3670	3724	3415	3279	5158	5130	7911	7681	2225	1958	2406	2403	2054	1937	1263	1207	4471	4197	3291	3239	3782	3635	2859	2798
143	Picard	HG38	HG19	3742	3753	3398	3227	4529	4409	7160	6950	2279	2058	2579	2363	2081	1959	1319	1266	4601	4222	3368	3187	3763	3616	3057	2973
144	Picard	HG38	HG19	3753	3767	3433	3277	4083	4018	6334	6144	2332	2174	2582	2469	2138	1925	1280	1234	4686	4327	3384	3333	3830	3708	3011	2948
145	Picard	HG38	HG19	3860	3940	3413	3283	3455	3452	5879	5679	2343	2021	2621	2453	2193	2102	1323	1280	4631	4529	3379	3240	3895	3903	3153	3095
146	Picard	HG38	HG19	3798	3915	3492	3441	3132	3075	5142	4916	2414	2121	2682	2526	2186	2066	1372	1281	4684	4377	3486	3362	3891	3779	3159	3084
147	Picard	HG38	HG19	3964	3985	3487	3448	2742	2691	4783	4578	2440	2128	2632	2566	2255	2178	1437	1338	4716	4540	3543	3358	4085	3908	3195	3143
148	Picard	HG38	HG19	4005	3926	3601	3546	2354	2284	4312	4131	2487	2183	2768	2500	2274	2170	1420	1376	4881	4538	3616	3436	4169	4037	3354	3279
149	Picard	HG38	HG19	3956	4144	3763	3653	2043	2046	3862	3665	2441	2223	2730	2676	2296	2250	1429	1344	4916	4600	3543	3467	4188	4006	3457	3405
150	Picard	HG38	HG19	4073	4166	3743	3657	1844	1785	3492	3318	2507	2267	2845	2744	2428	2278	1443	1359	5101	4699	3651	3499	4216	4111	3545	3460
151	Picard	HG38	HG19	4151	4190	3758	3579	1570	1581	3257	3094	2586	2235	2912	2758	2433	2382	1435	1360	5081	4773	3627	3578	4473	4285	3508	3406
152	Picard	HG38	HG19	4155	4235	3709	3687	1438	1357	3122	2932	2646	2324	2919	2833	2476	2355	1505	1435	5130	4834	3632	3564	4431	4238	3555	3488
153	Picard	HG38	HG19	4212	4290	3804	3663	1176	1180	2741	2573	2687	2354	3063	2839	2580	2373	1651	1582	5187	4875	3753	3613	4463	4373	3846	3757
154	Picard	HG38	HG19	4257	4464	3813	3777	1087	1020	2512	2363	2763	2514	3010	2871	2597	2489	1623	1556	5356	4940	3617	3636	4547	4495	3902	3843
155	Picard	HG38	HG19	4217	4381	3856	3771	901	869	2307	2138	2812	2485	3006	2870	2675	2526	1656	1575	5458	5136	3967	3659	4799	4555	3866	3778
156	Picard	HG38	HG19	4371	4574	4027	3862	763	762	2196	2023	2724	2509	3145	2941	2637	2587	1668	1592	5483	5166	3973	3676	4785	4656	4176	4114
157	Picard	HG38	HG19	4430	4550	3992	3911	683	654	1994	1809	2819	2520	3091	2985	2702	2544	1673	1635	5466	5172	3924	3859	4907	4915	4239	4152
158	Picard	HG38	HG19	4601	4668	4044	3883	607	592	1870	1703	2957	2603	3142	3010	2802	2693	1770	1682	5672	5367	4017	4005	5024	4880	4280	4195
159	Picard	HG38	HG19	4642	4719	3952	3950	539	540	1823	1665	2954	2644	3048	2955	2872	2780	1772	1693	5820	5520	4072	4006	5138	5052	4357	4276
160	Picard	HG38	HG19	4599	4875	4231	4095	475	454	1664	1510	3101	2677	3263	3210	2778	2823	1881	1812	5827	5554	4081	4115	5255	4971	4447	4385
161	Picard	HG38	HG19	4821	4834	4145	4049	467	438	1647	1492	3152	2789	3257	3180	2903	2719	1856	1790	5934	5706	4159	4172	5383	5317	4501	4429
162	Picard	HG38	HG19	4817	4995	4284	4223	382	382	1570	1426	3197	2888	3390	3225	2978	2763	1951	1870	6264	5651	4240	4116	5643	5469	4785	4682
163	Picard	HG38	HG19	4916	5106	4366	4270	356	330	1463	1314	3206	2924	3417	3289	3084	3014	2025	1951	6384	5981	4222	4044	5779	5565	4704	4640
164	Picard	HG38	HG19	5005	5136	4487	4353	329	309	1467	1350	3303	2939	3507	3324	3107	2994	2003	1906	6430	6175	4348	4165	5837	5747	4975	4913
165	Picard	HG38	HG19	5084	5381	4444	4392	288	250	1278	1155	3345	3070	3549	3442	3266	3094	2050	1993	6825	6332	4399	4221	5928	5805	5221	5158
166	Picard	HG38	HG19	5112	5498	4617	4463	237	246	1262	1142	3397	3078	3524	3455	3273	3078	2106	2037	6696	6313	4471	4347	6190	5944	5326	5251
167	Picard	HG38	HG19	5169	5487	4598	4655	220	214	1266	1112	3532	3208	3670	3407	3376	3114	2214	2173	7005	6585	4545	4464	6333	6247	5465	5399
168	Picard	HG38	HG19	5361	5610	4715	4538	234	215	1197	1038	3530	3226	3752	3476	3328	3306	2240	2155	7030	6671	4682	4559	6488	6416	5560	5517
169	Picard	HG38	HG19	5483	5706	4707	4693	192	172	1123	1006	3689	3378	3878	3655	3575	3352	2243	2183	7266	6813	4683	4553	6687	6495	5788	5725
170	Picard	HG38	HG19	5490	5947	4910	4729	187	163	1152	1025	3820	3502	4013	3796	3691	3465	2483	2404	7644	7017	4900	4613	6886	6767	5824	5762
171	Picard	HG38	HG19	5610	6031	4904	4803	166	160	1058	939	3987	3448	4042	3853	3752	3656	2508	2454	7656	7214	4980	4743	7200	7098	6403	6330
172	Picard	HG38	HG19	5685	6035	5166	5063	176	156	1123	1007	3937	3609	4122	3900	3896	3675	2523	2450	7858	7630	4995	4957	7335	7159	6486	6405
173	Picard	HG38	HG19	5975	6314	5277	5094	156	162	1057	925	4091	3632	4306	3944	3997	3760	2641	2565	8041	7760	5144	5029	7429	7231	6631	6572
174	Picard	HG38	HG19	5946	6318	5343	5272	138	120	1073	968	4145	3849	4249	4226	4115	3924	2699	2641	8398	7889	5296	5259	7770	7517	6958	6877
175	Picard	HG38	HG19	6248	6625	5468	5371	128	128	1026	898	4188	3948	4404	4247	4159	3951	2759	2674	8570	8183	5396	5193	7853	7716	7130	7036
176	Picard	HG38	HG19	6196	6642	5477	5338	132	117	963	868	4369	3990	4445	4283	4180	4161	2865	2807	8830	8284	5369	5322	8264	7876	7216	7140
177	Picard	HG38	HG19	6439	6835	5662	5511	138	135	962	853	4383	4014	4566	4402	4302	4185	3020	2956	8929	8428	5601	5348	8523	8358	7558	7504
178	Picard	HG38	HG19	6535	6904	5769	5662	146	114	983	887	4589	4171	4675	4399	4572	4275	2983	2905	9529	8845	5703	5416	8806	8540	7838	7764
179	Picard	HG38	HG19	6653	6967	5835	5794	125	124	895	792	4761	4267	4892	4602	4673	4498	3191	3128	9412	8896	5848	5818	9093	8803	8138	8059
180	Picard	HG38	HG19	6735	7289	6057	6060	115	99	845	749	4835	4450	4852	4847	4781	4630	3287	3207	9639	9127	5999	5781	9009	9027	8165	8117
181	Picard	HG38	HG19	6848	7448	6223	6081	120	117	930	816	4980	4488	5176	4978	5020	4770	3349	3290	9843	9449	6132	5881	9433	9345	8513	8438
182	Picard	HG38	HG19	7122	7644	6345	6275	109	107	896	784	5041	4748	5339	4945	5065	4914	3550	3455	10054	9637	6290	6283	9715	9446	8751	8696
183	Picard	HG38	HG19	7240	7937	6501	6325	121	112	822	718	5232	4864	5379	5195	5238	5040	3600	3512	10373	9862	6650	6343	10020	9790	9167	9096
184	Picard	HG38	HG19	7481	8145	6597	6514	106	97	807	721	5417	4899	5477	5285	5368	5295	3654	3590	10841	10215	6560	6315	10362	9975	9679	9610
185	Picard	HG38	HG19	7775	8184	6636	6585	97	93	797	717	5477	5173	5840	5506	5728	5406	3896	3809	10901	10377	6783	6631	10555	10415	9681	9629
186	Picard	HG38	HG19	7875	8613	6961	6815	96	85	821	744	5711	5211	5964	5741	5585	5285	3988	3917	11259	10973	7043	6882	10788	10806	9945	9897
187	Picard	HG38	HG19	7963	8882	7231	7171	113	94	864	757	5927	5450	6021	5800	5786	5601	4118	4043	11725	10897	7039	6901	11375	11008	10388	10305
188	Picard	HG38	HG19	8298	8819	7180	7098	101	98	794	693	6010	5628	6200	6042	6189	5909	4295	4207	11805	11474	7417	7154	11571	11370	10719	10647
189	Picard	HG38	HG19	8435	9124	7420	7262	83	90	761	681	6273	5730	6383	6229	6373	6168	4545	4500	12238	11730	7520	7425	11877	11653	10970	10911
190	Picard	HG38	HG19	8420	9100	7661	7604	80	84	715	660	6430	5885	6582	6339	6597	6238	4679	4600	12579	11904	7586	7541	12386	12284	11483	11426
191	Picard	HG38	HG19	8711	9630	7899	7732	86	82	769	689	6697	6130	6747	6499	6690	6433	4727	4684	12752	12356	7973	7562	12413	12237	11710	11649
192	Picard	HG38	HG19	9233	9682	8284	7992	91	73	756	665	6853	6395	7094	6826	6957	6766	5014	4926	13207	12738	8055	7946	13019	12648	12120	12053
193	Picard	HG38	HG19	9253	9920	8230	8147	92	74	704	609	7083	6467	7084	6878	7147	7064	5236	5154	13675	13174	8168	8087	13201	13169	12484	12418
194	Picard	HG38	HG19	9506	10282	8251	8323	87	89	682	618	7146	6820	7459	7043	7377	7188	5410	5348	13930	13285	8645	8268	13575	13405	12641	12554
195	Picard	HG38	HG19	9637	10381	8685	8481	69	68	701	628	7534	6913	7600	7575	7621	7364	5527	5460	14395	13761	8739	8526	13988	13762	13179	13118
196	Picard	HG38	HG19	9867	10692	9088	8920	85	71	671	598	7775	7250	7924	7668	7977	7662	5812	5747	14620	14264	9081	8954	14495	14115	13739	13686
197	Picard	HG38	HG19	10183	11018	9271	9110	60	59	660	588	8101	7556	8079	7772	8207	7886	5967	5898	15049	14195	9316	8894	14701	14578	14275	14218
198	Picard	HG38	HG19	10488	11362	9511	9486	67	58	676	595	8373	7557	8265	8123	8406	8043	6126	6049	15417	14941	9701	9305	15221	14951	14416	14379
199	Picard	HG38	HG19	10551	11687	9639	9543	68	74	640	574	8398	8031	8602	8323	8740	8438	6314	6250	15705	15308	9718	9603	15368	15307	14836	14746
200	Picard	HG38	HG19	10911	11867	9895	9724	66	51	662	587	8841	8211	8732	8460	8894	8794	6877	6794	16012	15412	10059	9865	15818	15522	15035	14997
201	Picard	HG38	HG19	11253	12126	10440	10245	72	71	659	589	8981	8330	9240	8891	9061	8917	7031	6968	16286	15997	10376	10080	16143	16006	15680	15612
202	Picard	HG38	HG19	11432	12239	10385	10455	61	54	611	543	9435	8699	9413	9038	9605	9214	7151	7123	16750	16199	10541	10449	16415	16335	16053	16000
203	Picard	HG38	HG19	11693	12426	10780	10556	76	68	581	517	9639	8925	9640	9433	9868	9553	7338	7268	17287	16638	10938	10791	16767	16711	16462	16406
204	Picard	HG38	HG19	12170	12919	11177	10996	51	65	607	538	9889	9491	10021	9622	9916	9745	7875	7819	17467	16932	11304	10966	17429	17031	16866	16797
205	Picard	HG38	HG19	12214	13107	11361	11208	72	60	616	545	10262	9517	10418	9885	10404	10083	8012	7918	17677	16928	11847	11387	17511	17216	17155	17127
206	Picard	HG38	HG19	12484	13352	11728	11565	54	59	555	500	10440	9989	10678	10420	10695	10316	8353	8290	18055	17727	11949	11516	17998	17794	17491	17436
207	Picard	HG38	HG19	12851	13714	12029	11849	63	42	565	506	10840	10275	10894	10474	11125	10784	8647	8594	18541	17945	12255	11955	18321	18103	18179	18122
208	Picard	HG38	HG19	13071	14012	12265	12130	62	75	532	470	11285	10547	11343	10922	11276	10958	8737	8656	19037	18494	12601	12363	18598	18562	18447	18390
209	Picard	HG38	HG19	13327	14147	12603	12560	53	43	529	482	11475	10848	11498	11465	11861	11400	9243	9152	19159	18718	12962	12612	19188	18923	18977	18897
210	Picard	HG38	HG19	13678	14343	13000	12876	71	64	548	493	11787	11042	12081	11635	12097	11656	9552	9500	19670	19104	13173	12882	19397	19107	19316	19247
211	Picard	HG38	HG19	13815	14735	13249	13007	59	61	548	484	12102	11354	12110	11968	12066	12215	9976	9919	20170	19505	13478	13304	19840	19696	19870	19806
212	Picard	HG38	HG19	14176	15186	13609	13656	62	55	511	455	12477	11754	12599	12265	12738	12254	10239	10172	20379	19891	14075	13791	20175	19823	19900	19851
213	Picard	HG38	HG19	14541	15400	13898	13766	70	72	512	462	12854	12273	12952	12797	13048	12900	10484	10448	20691	20048	13989	13731	20527	20291	20682	20609
214	Picard	HG38	HG19	14854	15560	14156	13860	55	62	541	473	13066	12548	13401	12937	13478	13198	10877	10840	21195	20691	14442	14291	20846	20746	20734	20690
215	Picard	HG38	HG19	15166	15824	14622	14425	56	48	462	410	13370	12877	13537	13221	13825	13453	11288	11227	21394	20949	14767	14485	21151	21120	21168	21110
216	Picard	HG38	HG19	15266	16003	14937	15149	57	47	480	429	13994	13160	14020	13640	14271	13864	11695	11627	21367	21081	15140	14764	21006	21127	21568	21508
217	Picard	HG38	HG19	15612	16383	15219	14912	58	52	487	451	14114	13557	14176	13870	14490	14198	11914	11859	22085	21577	15403	15153	21970	21631	22260	22193
218	Picard	HG38	HG19	15927	16645	15775	15511	60	52	487	417	14554	14072	14713	14223	14613	14460	12293	12233	22340	21897	15857	15628	22151	21955	22347	22272
219	Picard	HG38	HG19	16325	17218	15744	15699	65	48	443	395	15003	14394	15167	14908	15164	14824	12827	12768	22760	22302	16391	15760	22215	22251	22777	22707
220	Picard	HG38	HG19	16683	17122	16334	16196	54	53	482	428	15185	14541	15463	15041	15528	15222	13166	13098	22679	22607	16833	16405	22771	22450	23221	23161
221	Picard	HG38	HG19	16622	17441	16429	16318	46	45	452	405	15815	14903	15804	15410	15638	15597	13637	13574	23288	22919	17140	16841	23142	23034	23672	23602
222	Picard	HG38	HG19	16967	17748	16820	16602	46	44	428	396	15714	15231	16095	15726	16359	15895	13808	13766	23553	23003	17398	17216	23215	23049	23836	23777
223	Picard	HG38	HG19	17245	18134	16976	17078	38	41	417	374	16361	15933	16566	16255	16577	16401	14280	14224	23910	23161	17581	17346	23333	23102	24184	24151
224	Picard	HG38	HG19	17595	18194	17743	17563	60	50	419	368	16594	16099	17088	16685	16984	16701	14740	14682	24133	23846	17828	17698	23469	23397	24654	24580
225	Picard	HG38	HG19	18065	18685	17515	17537	35	38	404	360	17129	16436	17464	17202	17128	16931	15085	15057	24196	24069	18198	17945	23831	23972	24951	24910
226	Picard	HG38	HG19	17997	18778	18235	17793	44	42	433	390	17426	16708	17598	17297	17743	17497	15718	15667	24303	24129	18630	18221	24467	24062	25325	25260
227	Picard	HG38	HG19	18413	19025	18490	18309	52	43	413	376	17904	17106	18119	17876	18151	17736	15811	15748	24861	24527	18849	18603	24437	24498	25418	25379
228	Picard	HG38	HG19	18668	19301	18570	18537	57	58	394	353	17966	17685	18291	18017	18443	18260	16465	16396	24882	24605	19002	18792	24647	24433	25838	25764
229	Picard	HG38	HG19	18873	19538	19092	18974	51	43	379	352	18579	18104	18727	18255	18586	18360	16793	16732	25234	24988	19668	19407	24950	25069	26044	25997
230	Picard	HG38	HG19	19018	19851	19562	19388	42	35	391	360	18987	18186	19166	19189	19308	18860	17116	17063	25358	24890	20135	19742	25253	25132	26425	26380
231	Picard	HG38	HG19	19441	19797	19714	19767	44	37	381	351	19334	18743	19711	19209	19726	19069	17648	17588	26191	25493	20610	20204	25175	25116	26454	26384
232	Picard	HG38	HG19	19537	20283	20185	20046	46	46	345	311	19761	18870	19770	19727	20107	19924	17932	17861	25913	25638	20786	20681	25334	25208	26849	26776
233	Picard	HG38	HG19	20022	20314	20399	20236	41	37	358	322	20197	19421	20477	20015	20366	20198	18142	18107	25861	25899	20862	20603	25477	25509	27176	27099
234	Picard	HG38	HG19	20005	20382	20453	20523	47	49	334	299	20408	19835	21030	20638	20661	20347	18787	18703	26460	25829	21158	21111	25857	25813	26881	26829
235	Picard	HG38	HG19	20324	20874	20887	20498	50	38	365	324	20629	20084	21095	21113	21123	20788	18954	18903	26593	26129	21776	21173	25912	25776	27471	27399
236	Picard	HG38	HG19	20414	20902	21245	20975	28	37	343	310	21232	20572	21453	20738	21302	21096	19738	19663	26489	26739	21880	21523	25860	25934	27867	27826
237	Picard	HG38	HG19	20489	20797	21458	21411	46	39	325	289	21386	21090	21667	21395	21649	21166	20032	19961	26601	26488	22241	22302	26048	26280	28028	27985
238	Picard	HG38	HG19	21021	21371	21554	21496	40	46	323	299	22130	21511	22027	21945	21686	21570	20334	20281	26792	26834	22342	22238	26473	26186	28159	28109
239	Picard	HG38	HG19	21004	21332	22049	21895	38	37	353	317	21995	21643	22430	22130	22388	22342	20896	20863	26958	26771	22752	22443	26621	26328	28521	28478
240	Picard	HG38	HG19	20970	21597	22176	21956	30	23	313	286	22301	22010	22853	22520	22376	22222	21336	21266	27319	26710	22963	22714	26455	26259	28518	28474
241	Picard	HG38	HG19	21511	21519	22078	22048	36	38	319	277	22565	22129	23088	22958	22691	22510	21861	21810	27067	27035	23152	23114	26385	26856	28510	28464
242	Picard	HG38	HG19	21262	21775	22395	22493	30	27	302	264	22917	22410	23435	23198	22889	22834	21923	21884	27021	27328	22772	22984	26770	26675	28892	28845
243	Picard	HG38	HG19	21574	21869	22582	22355	40	36	318	288	23132	22821	23421	23134	23189	23015	22227	22170	27532	27401	23385	22980	26931	26892	28838	28787
244	Picard	HG38	HG19	21787	21904	22962	22758	38	32	296	265	23419	23077	23832	23643	23798	23692	22541	22476	27236	27197	23940	23730	26806	26504	29271	29205
245	Picard	HG38	HG19	22065	22256	23176	23124	26	26	324	301	23577	23370	24440	23922	23773	23657	22965	22901	27361	27298	24164	23762	26800	26881	28740	28695
246	Picard	HG38	HG19	22291	22557	23396	23189	32	20	305	282	24005	23569	24296	24277	24099	23590	23324	23277	27636	27356	24255	24114	26873	26928	29433	29384
247	Picard	HG38	HG19	22514	22359	23481	23520	28	25	296	261	24225	23631	24775	24505	24238	24055	23673	23607	27601	27555	24750	24202	27059	27062	29414	29342
248	Picard	HG38	HG19	22336	22448	23595	23509	38	36	300	265	24517	23989	25044	24941	24645	24573	23835	23808	27868	27887	24727	24441	26753	26965	29698	29650
249	Picard	HG38	HG19	22454	22986	23801	23707	25	30	308	275	24858	24231	25306	25252	24780	24901	24322	24289	27804	27672	24728	24843	26857	26783	29228	29179
250	Picard	HG38	HG19	22813	22855	24002	23868	30	21	276	249	24974	24664	25384	25338	25249	25028	24776	24713	27538	27538	24984	24957	26853	26914	29556	29497
251	Picard	HG38	HG19	22824	22898	24291	23940	23	21	296	259	25171	24979	25488	25744	25293	25087	24659	24615	27624	27663	24925	24839	26827	26966	29678	29600
252	Picard	HG38	HG19	22788	23002	24279	24381	19	14	285	247	25880	25385	26168	25542	25352	25605	25061	25010	27463	27814	25045	25076	27147	26992	29361	29299
253	Picard	HG38	HG19	22752	23196	24213	24256	26	24	280	245	25996	25503	26137	26025	25602	25293	25369	25282	27567	27643	25339	25173	27022	27040	29260	29216
254	Picard	HG38	HG19	23215	23083	24376	23982	32	43	279	258	25900	25850	26200	26168	25591	25674	25769	25722	27272	27632	25386	25334	26886	27086	29683	29605
255	Picard	HG38	HG19	23030	23046	24366	24508	26	22	273	254	25941	25680	26391	26265	25799	25750	25834	25769	27545	27308	25245	25517	26830	26827	29482	29430
256	Picard	HG38	HG19	23183	23326	24878	24757	32	20	270	249	26210	26142	26694	26462	26270	26019	26280	26237	27555	27749	25848	25426	26830	26692	29597	29558
257	Picard	HG38	HG19	23471	23142	24910	24740	18	11	269	244	26994	26101	26956	26642	26210	26071	26750	26700	27777	27707	26075	25882	26588	26922	29571	29541
258	Picard	HG38	HG19	23412	23485	24934	24715	28	24	297	272	26813	26591	27139	27201	26454	26324	26639	26602	27420	27328	26033	26042	26737	26713	29231	29179
259	Picard	HG38	HG19	23669	23517	24979	24947	25	30	239	206	26830	26640	27193	27153	27000	26657	26982	26914	27534	27585	25866	26189	26528	26657	29214	29174
260	Picard	HG38	HG19	23337	23464	25065	25266	20	16	245	220	26991	26954	27442	27353	26688	26672	27292	27259	27523	27661	26064	26019	26878	26759	29445	29391
261	Picard	HG38	HG19	23557	23051	25077	25081	26	19	221	192	27140	26879	27585	27507	26697	26764	27262	27218	27182	27438	26321	26036	26592	26563	29238	29204
262	Picard	HG38	HG19	23323	23442	25102	24826	17	24	237	212	27336	27358	27389	27291	26798	27025	27711	27660	27480	27524	26072	26234	26362	26378	28985	28951
263	Picard	HG38	HG19	23518	23167	25150	25180	28	27	232	208	27574	27683	27599	27771	26949	26750	27985	27923	26997	27374	26205	25983	26147	26459	28856	28778
264	Picard	HG38	HG19	23414	23346	25200	24973	18	15	254	221	27266	27355	28112	27833	27198	27140	28011	27938	27301	27004	26032	26408	26337	26392	29177	29134
265	Picard	HG38	HG19	23466	23639	25438	25223	16	19	258	223	27635	27233	27626	27822	27006	27106	28206	28155	26709	27338	26316	26174	26070	26205	29165	29129
266	Picard	HG38	HG19	23596	23477	25260	25476	22	19	238	218	27735	27309	27797	27804	27043	27188	28193	28148	26747	27021	26142	26152	26059	26061	28651	28609
267	Picard	HG38	HG19	23540	23118	25324	25158	13	11	222	189	27612	27796	28135	28124	27498	27287	28693	28656	26841	26899	26490	26366	25828	25953	28873	28816
268	Picard	HG38	HG19	23257	23289	25128	25078	16	12	273	237	27942	28123	28350	28100	27506	27332	28497	28438	26607	26753	26545	26293	25939	25826	28364	28315
269	Picard	HG38	HG19	23616	23137	24753	24915	11	15	213	187	28511	27950	28222	28477	27581	27470	28641	28590	26500	26513	26356	26515	25708	25890	28455	28415
270	Picard	HG38	HG19	23576	23297	25258	25232	21	24	227	210	27843	28149	28298	28062	27849	27884	28394	28363	26350	26600	26232	26409	25458	25505	28272	28205
271	Picard	HG38	HG19	23538	23065	25218	25134	18	10	245	214	28181	27875	28316	28546	27576	27767	28987	28947	26357	26704	25974	26427	25219	25399	28093	28035
272	Picard	HG38	HG19	23192	23342	25387	25149	22	23	220	189	28261	28371	28057	28282	27395	27572	29168	29121	25998	26172	26519	26473	25113	25203	27783	27742
273	Picard	HG38	HG19	23562	23368	25069	25138	27	21	233	208	27982	28231	28596	28552	27579	27472	29353	29318	26033	26326	26139	26114	24933	25220	27801	27766
274	Picard	HG38	HG19	23459	23235	24978	24960	18	20	200	183	28237	28092	28145	28074	27459	27225	29599	29550	25526	26065	26228	26180	24747	24734	27553	27520
275	Picard	HG38	HG19	23391	23115	25003	25170	23	26	235	196	28167	28151	28118	28384	27458	27599	29067	29026	25591	25757	26111	26163	24659	24867	27485	27425
276	Picard	HG38	HG19	23323	22929	25176	24853	23	13	189	164	28180	28006	28017	27978	27397	27441	29351	29285	25521	25755	26304	26439	24484	24448	26984	26926
277	Picard	HG38	HG19	23131	22798	24988	25085	17	20	195	173	28053	28252	28183	28439	27376	27430	29174	29115	25141	25188	25797	26123	24227	24363	26829	26777
278	Picard	HG38	HG19	23235	22752	25008	24805	18	16	217	194	27861	28069	28481	28341	27533	27418	29465	29412	25046	25344	26289	26007	24301	24184	27267	27216
279	Picard	HG38	HG19	22976	22724	24677	24793	24	23	190	176	27704	28495	28292	28306	27420	27749	29256	29229	25190	25347	26194	26095	24111	24359	26696	26648
280	Picard	HG38	HG19	23152	22690	24719	24582	16	21	181	161	28193	28277	28485	28377	27189	27430	29244	29221	24775	25109	25583	26363	23625	23916	26375	26321
281	Picard	HG38	HG19	23020	22329	24606	24803	26	21	175	160	27819	27981	27965	28402	27224	27358	28801	28750	24563	24736	25833	25697	23504	23769	26275	26193
282	Picard	HG38	HG19	22976	22581	24831	24648	18	18	168	154	27998	28206	27995	28272	27388	27181	29160	29116	24235	24580	25712	25735	23489	23492	26022	25971
283	Picard	HG38	HG19	22858	22426	24375	24514	12	8	184	156	27828	27848	27806	27988	27136	27071	29318	29263	24058	24483	25579	25687	23176	23120	25630	25573
284	Picard	HG38	HG19	22531	22207	24552	24457	10	12	200	180	27682	28001	27446	27705	26992	27153	29367	29320	24045	24319	25381	25679	22662	23055	25447	25412
285	Picard	HG38	HG19	22389	22009	24321	24145	16	19	205	181	27633	27454	27922	27648	26770	27100	29680	29641	23951	24006	25672	25583	22619	22619	25432	25382
286	Picard	HG38	HG19	22368	21898	24171	24457	18	18	174	162	27403	27968	27551	27823	26596	26930	29141	29106	23409	24032	25419	25648	22492	22745	25020	24974
287	Picard	HG38	HG19	22126	21606	23972	23794	19	20	194	168	27700	28010	27579	27736	26588	26721	29116	29081	22859	23243	25174	25504	22112	22207	24805	24727
288	Picard	HG38	HG19	21906	21785	23938	23830	10	13	188	159	27332	27351	27330	27535	26656	26459	29173	29105	22719	23225	25001	25296	22034	21962	24748	24698
289	Picard	HG38	HG19	22167	21579	23936	24173	11	11	207	185	27577	27595	27436	27476	26583	26720	28958	28929	22714	22989	24902	24992	21664	21759	24317	24261
290	Picard	HG38	HG19	21667	21566	23800	23729	15	9	150	134	26931	27434	27215	27424	26445	26477	28712	28654	22534	22526	24924	24883	21300	21434	23919	23891
291	Picard	HG38	HG19	21629	21340	23517	23490	11	10	183	152	27021	27560	27157	27143	26255	26342	28645	28619	22257	22643	24738	24860	21055	21450	23536	23478
292	Picard	HG38	HG19	21598	21139	23402	23443	11	9	169	150	26961	27252	26966	27201	26075	26208	28682	28630	21863	22289	24500	24805	20751	21156	23483	23454
293	Picard	HG38	HG19	21459	20987	23221	23267	18	11	172	155	26692	26887	26873	26872	25720	26137	28888	28836	21533	22110	24172	24492	20609	20623	23117	23059
294	Picard	HG38	HG19	21269	20630	23314	23225	13	10	165	146	26676	26777	26606	26916	25942	25649	28300	28253	21351	21844	24004	24400	20308	20457	22697	22673
295	Picard	HG38	HG19	21172	20626	22949	23113	13	16	169	153	26456	26974	26434	26756	25673	25863	28332	28302	20993	21447	24178	24200	20135	20120	22564	22532
296	Picard	HG38	HG19	21307	20604	22820	22766	17	16	158	134	26425	26472	26083	26466	25297	25610	27996	27938	20657	21157	24247	24100	19717	19924	22392	22338
297	Picard	HG38	HG19	20788	20114	22907	22678	16	13	138	114	26219	26541	26296	26155	25352	25445	28141	28064	20551	20634	23892	23862	19225	19608	22137	22100
298	Picard	HG38	HG19	20824	20352	22491	22679	19	20	168	151	26196	26368	26027	26244	25040	25219	27890	27833	20105	20815	23304	23441	18950	19192	21404	21359
299	Picard	HG38	HG19	20464	19810	22285	22427	13	19	158	135	25965	26306	25815	26063	24674	24869	28088	28059	19735	20205	23430	23549	18844	18934	21347	21295
300	Picard	HG38	HG19	20401	19532	22194	22310	17	10	149	138	25891	26043	25701	25745	24543	24752	27537	27507	19420	19937	23415	23289	18260	18329	21049	21012
301	Picard	HG38	HG19	20043	19359	22420	22033	11	9	165	153	25395	25993	25520	25594	24938	24768	27444	27391	19176	19578	23289	23677	18013	18055	20327	20288
302	Picard	HG38	HG19	19926	19124	21596	21912	13	12	138	119	25141	25627	25389	25429	24366	24661	27319	27296	18792	19354	22916	23156	17880	18075	19923	19873
303	Picard	HG38	HG19	19596	18775	21688	21663	23	19	151	135	25140	25412	24841	25464	24234	24275	27057	27012	18395	18843	22739	23002	17610	17839	19602	19565
304	Picard	HG38	HG19	19261	18671	21126	21376	16	15	150	134	25010	25331	24886	24860	23831	24197	26343	26305	18364	18671	22691	22785	17016	17304	19346	19277
305	Picard	HG38	HG19	18933	18376	21278	21159	12	19	129	106	24872	25310	24462	24794	23571	23860	26745	26699	17915	18377	22242	22652	16829	16888	19423	19354
306	Picard	HG38	HG19	18785	18108	21311	21366	16	17	139	126	24425	24861	24137	24533	23426	23733	26307	26267	17424	18169	21683	22122	16390	16676	18787	18735
307	Picard	HG38	HG19	18894	18100	20683	20849	25	18	156	138	23899	24446	24286	24361	22887	23207	26063	26042	17064	17445	21706	22140	16111	16281	18297	18234
308	Picard	HG38	HG19	18572	17922	20355	20320	19	16	166	135	23866	24745	23795	24085	22953	23114	26265	26238	16728	17117	21760	21892	15870	16000	18059	18006
309	Picard	HG38	HG19	18457	17571	20351	20578	23	29	134	115	23732	23945	23484	23815	22700	22826	25792	25737	16448	16967	21249	21618	15157	15493	17510	17446
310	Picard	HG38	HG19	18134	17309	19948	20029	21	16	124	102	23526	23977	23336	23476	22653	22721	25558	25503	15993	16629	21095	21157	15187	15345	17440	17394
311	Picard	HG38	HG19	17625	17173	19934	19786	21	18	152	123	23097	23702	23057	23216	22093	22586	25340	25314	15778	16006	20791	20893	14833	14914	16742	16687
312	Picard	HG38	HG19	17462	16692	19564	19796	18	23	152	129	23029	23695	22844	23037	21884	21986	25301	25271	15257	15947	20623	21051	14381	14584	16578	16526
313	Picard	HG38	HG19	17271	16397	19386	19399	18	14	160	140	22518	23059	22610	22810	21497	21851	24807	24767	15318	15551	20291	20575	14189	14398	16080	16005
314	Picard	HG38	HG19	17163	16503	18825	19050	16	17	117	102	22613	22953	22213	22752	21329	21479	24346	24300	14767	15307	20153	20197	13896	13919	15783	15742
315	Picard	HG38	HG19	16662	16194	18915	18868	13	18	133	118	22071	22609	21955	22093	20811	21472	24387	24352	14475	14811	19794	20196	13245	13615	15432	15386
316	Picard	HG38	HG19	16589	15608	18596	18695	20	17	135	108	21629	22381	21530	21925	20771	20585	24028	23991	14149	14715	19604	19714	13003	13252	15197	15149
317	Picard	HG38	HG19	16300	15397	18147	18340	20	13	145	123	21337	22163	21407	21702	20535	20713	23913	23880	13673	13906	19250	19679	12631	12872	14655	14607
318	Picard	HG38	HG19	15746	15207	17990	18085	17	17	138	113	21136	21597	21060	21334	20092	20406	23210	23173	13252	13927	18908	19131	12285	12436	14395	14376
319	Picard	HG38	HG19	15799	14892	17405	17532	13	13	125	111	21040	21390	20510	20944	20036	20096	23235	23208	12854	13627	18626	19048	11910	11946	13999	13953
320	Picard	HG38	HG19	15210	14361	17463	17339	13	16	118	107	20734	21145	20617	20560	19373	19864	22728	22673	12304	12830	18156	18640	11563	11843	13561	13527
321	Picard	HG38	HG19	15314	14092	16920	17309	19	16	146	132	20141	20782	19875	20388	19308	19554	22635	22596	12408	12768	17995	18151	11442	11500	13145	13105
322	Picard	HG38	HG19	14775	13964	16875	17119	24	18	140	115	20073	20759	19715	19822	18905	19058	22235	22190	11882	12356	17942	18242	10953	11143	12822	12750
323	Picard	HG38	HG19	14487	13843	16466	16443	17	21	113	91	19684	20057	19486	20068	18609	18973	21793	21763	11509	11997	17230	17602	10594	10795	12408	12372
324	Picard	HG38	HG19	14213	13273	16356	16486	24	22	119	105	19639	20019	19009	19461	18203	18403	21546	21501	11095	11572	17147	17456	10260	10540	11975	11936
325	Picard	HG38	HG19	13820	12951	15800	15880	8	11	129	114	19096	19594	18675	19094	17759	18423	21482	21437	10866	11366	16871	16991	9803	10023	11695	11665
326	Picard	HG38	HG19	13583	12666	15779	15718	21	7	125	107	18593	19354	18367	18477	17697	17744	21170	21136	10637	10873	16341	16661	9631	9846	11491	11452
327	Picard	HG38	HG19	13449	12210	15258	15449	13	21	121	104	18369	19007	18088	18377	17359	17460	20855	20822	10035	10642	16072	16423	9402	9402	10877	10845
328	Picard	HG38	HG19	12924	12055	14992	15186	23	22	107	103	18057	18518	17747	18199	16996	17085	20260	20223	9835	10378	15905	16286	8960	9378	10498	10450
329	Picard	HG38	HG19	12540	11863	14787	14661	18	13	119	111	17586	18423	17411	17640	16537	16976	19862	19830	9493	10020	15509	15906	8682	8870	10395	10356
330	Picard	HG38	HG19	12422	11531	14373	14723	19	18	117	109	17273	17949	17250	17309	16238	16657	19748	19715	9071	9678	15429	15508	8349	8468	9954	9925
331	Picard	HG38	HG19	11898	11250	14041	14310	16	24	137	120	17163	17643	16610	17040	15792	16205	19389	19343	9042	9386	14870	15265	8017	8171	9717	9676
332	Picard	HG38	HG19	11804	10949	13783	13915	21	10	115	104	16835	17365	16270	16780	15590	15906	18686	18640	8514	8946	14594	14869	7775	7920	9394	9369
333	Picard	HG38	HG19	11566	10644	13445	13592	20	18	120	104	16326	17203	16057	16309	15293	15453	18646	18617	8155	8634	14533	14574	7486	7683	9074	9039
334	Picard	HG38	HG19	11145	10320	13338	13335	19	16	124	111	15886	16706	15644	15927	14762	15165	18267	18212	7930	8219	13899	14418	7075	7322	8677	8649
335	Picard	HG38	HG19	10982	9904	13054	13185	24	24	129	106	15504	16168	15505	15848	14364	14761	17859	17818	7775	8172	13855	14340	7144	7180	8308	8268
336	Picard	HG38	HG19	10435	9797	12446	12748	18	19	100	89	15197	15833	15078	15297	14475	14422	17570	17515	7378	7787	13333	13463	6756	6844	8034	7986
337	Picard	HG38	HG19	10390	9197	12403	12365	28	26	118	110	14897	15358	14656	14867	13910	14163	17158	17117	7050	7475	13020	13414	6461	6509	7786	7728
338	Picard	HG38	HG19	9983	9103	11956	11966	18	15	102	92	14489	15291	14336	14538	13732	14050	16656	16628	6738	7189	12783	13061	6213	6530	7519	7483
339	Picard	HG38	HG19	9579	8970	11501	11831	23	14	127	115	14509	14851	13938	14402	13164	13495	16734	16694	6551	6866	12458	12666	5903	5954	7228	7198
340	Picard	HG38	HG19	9439	8478	11298	11360	18	19	117	105	13837	14516	13801	13963	12800	13221	16140	16098	6397	6683	12072	12517	5680	5818	7097	7041
341	Picard	HG38	HG19	9026	8309	11061	11325	12	17	101	89	13437	14362	13337	13706	12560	12813	15636	15602	6113	6575	11584	12121	5392	5588	6671	6645
342	Picard	HG38	HG19	8682	8055	10923	10803	19	16	91	79	13285	13911	13143	13275	12277	12473	15521	15486	5841	6048	11333	11613	5365	5485	6313	6291
343	Picard	HG38	HG19	8610	7613	10318	10528	11	9	103	87	12820	13415	12700	13067	11966	12146	14804	14784	5620	5926	11066	11224	5018	5058	6098	6089
344	Picard	HG38	HG19	8134	7604	9856	10184	17	16	90	84	12407	13215	12221	12712	11713	12011	14801	14743	5354	5725	10685	10998	4849	4954	6034	6000
345	Picard	HG38	HG19	7816	7034	9753	9846	19	24	112	97	12349	12931	11949	12225	11150	11516	14384	14356	5118	5433	10306	10794	4611	4750	5843	5805
346	Picard	HG38	HG19	7614	6956	9359	9564	14	13	100	94	11785	12402	11405	11967	10997	11210	14170	14116	4909	5197	10158	10402	4500	4591	5464	5425
347	Picard	HG38	HG19	7387	6571	9060	9169	28	21	119	100	11710	12183	11361	11344	10626	10873	13563	13518	4808	5056	9820	10092	4128	4266	5148	5124
348	Picard	HG38	HG19	7173	6478	8886	9007	20	15	100	88	11109	11785	10798	11172	10144	10534	13124	13106	4503	4756	9573	9728	3982	4174	4978	4937
349	Picard	HG38	HG19	6913	6136	8525	8701	16	14	107	90	10674	11477	10552	10859	9856	10158	12741	12724	4167	4534	9086	9334	3842	3870	4842	4808
350	Picard	HG38	HG19	6618	5997	8258	8275	10	10	90	84	10425	10970	10153	10417	9580	9941	12785	12749	4120	4330	8887	9342	3595	3749	4650	4608
351	Picard	HG38	HG19	6413	5797	8117	8152	11	11	96	83	9912	10704	9718	10149	9244	9469	12004	11978	3955	4230	8515	8742	3383	3477	4427	4393
352	Picard	HG38	HG19	6120	5556	7727	7885	20	18	97	84	9671	10224	9754	9775	8825	9036	11903	11882	3650	4019	8260	8493	3295	3416	4149	4125
353	Picard	HG38	HG19	6018	5267	7560	7726	14	17	100	91	9451	10205	9284	9684	8698	8851	11694	11658	3569	3824	8328	8431	3051	3125	4022	3974
354	Picard	HG38	HG19	5703	5020	7374	7482	20	19	99	92	9369	9563	9152	9342	8498	8782	11382	11353	3343	3529	7901	8224	2830	3019	3812	3782
355	Picard	HG38	HG19	5495	4898	6938	7087	8	13	94	85	8953	9437	8828	8980	8221	8361	10786	10744	3127	3446	7477	7703	2725	2812	3597	3570
356	Picard	HG38	HG19	5384	4666	6787	6828	18	12	85	74	8473	9180	8488	8833	7862	8145	10477	10451	2993	3174	7296	7521	2719	2702	3392	3352
357	Picard	HG38	HG19	5086	4510	6586	6674	16	17	89	82	8429	8891	8275	8416	7716	7902	10051	10030	2806	3097	7058	7275	2464	2580	3234	3201
358	Picard	HG38	HG19	4904	4318	6134	6235	23	21	115	101	8006	8713	7815	8203	7276	7498	9846	9805	2741	2894	6699	7061	2322	2383	3082	3058
359	Picard	HG38	HG19	4641	4140	5912	6071	18	19	101	94	7723	8246	7663	7921	7176	7450	9473	9434	2611	2835	6482	6791	2164	2263	2988	2938
360	Picard	HG38	HG19	4390	3880	5683	5843	19	12	85	74	7412	8020	7372	7592	6794	7096	9354	9321	2470	2639	6130	6322	2090	2117	2869	2846
361	Picard	HG38	HG19	4235	3744	5534	5656	14	12	92	82	7267	7707	6988	7245	6509	6779	8896	8871	2332	2498	6087	6185	1939	1972	2666	2633
362	Picard	HG38	HG19	4093	3445	5295	5291	16	14	97	85	7033	7458	6752	6891	6238	6506	8632	8614	2094	2376	5805	6091	1918	1957	2481	2446
363	Picard	HG38	HG19	3781	3292	4986	5233	12	14	72	67	6746	7104	6417	6753	6039	6174	8440	8405	2096	2206	5510	5828	1739	1819	2411	2398
364	Picard	HG38	HG19	3689	3263	5073	5021	10	7	85	71	6532	7134	6392	6515	5937	5975	8066	8031	1930	2087	5302	5515	1621	1665	2202	2187
365	Picard	HG38	HG19	3580	2934	4693	4837	12	12	80	69	6204	6763	6035	6203	5686	5899	7742	7712	1839	1967	5075	5223	1583	1646	2163	2129
366	Picard	HG38	HG19	3373	2826	4559	4670	10	9	85	76	5935	6420	5900	6077	5273	5593	7686	7653	1791	1960	4861	5080	1382	1494	1971	1944
367	Picard	HG38	HG19	3001	2815	4356	4399	11	13	82	69	5693	6249	5701	5965	5231	5249	7241	7208	1584	1764	4653	4907	1377	1410	1931	1894
368	Picard	HG38	HG19	3025	2538	4144	4222	5	8	67	57	5622	5928	5313	5666	4893	5161	7001	6965	1547	1620	4584	4679	1288	1344	1801	1769
369	Picard	HG38	HG19	2831	2378	3900	4021	16	9	76	70	5344	5705	5118	5195	4755	5010	6691	6667	1462	1558	4327	4457	1238	1218	1701	1674
370	Picard	HG38	HG19	2727	2358	3748	3872	10	12	94	80	5176	5560	4932	5162	4587	4666	6484	6456	1376	1476	4104	4321	1121	1158	1620	1593
371	Picard	HG38	HG19	2646	2214	3616	3617	14	13	82	77	4818	5243	4790	4861	4332	4473	6290	6253	1231	1454	4003	4136	1098	1097	1543	1521
372	Picard	HG38	HG19	2457	2094	3379	3539	16	14	98	91	4678	5067	4565	4777	4142	4254	6131	6095	1267	1263	3660	3884	1024	1094	1437	1410
373	Picard	HG38	HG19	2397	2033	3296	3346	7	10	71	58	4370	4793	4472	4531	4040	4220	5779	5748	1138	1242	3606	3827	905	964	1423	1395
374	Picard	HG38	HG19	2159	1803	2967	3142	11	7	78	76	4337	4698	4156	4454	3737	3855	5467	5430	1102	1170	3294	3529	859	879	1312	1281
375	Picard	HG38	HG19	2028	1738	2889	2847	8	9	64	60	4008	4420	4020	4052	3602	3769	5423	5390	980	1118	3276	3285	875	890	1187	1165
376	Picard	HG38	HG19	1926	1692	2730	2845	10	7	88	73	3713	4169	3718	3951	3305	3626	5081	5036	967	1027	2979	3136	775	812	1194	1159
377	Picard	HG38	HG19	1842	1555	2662	2686	5	9	66	64	3739	4039	3590	3782	3224	3320	4916	4883	916	1003	2873	2992	742	763	1150	1124
378	Picard	HG38	HG19	1792	1515	2526	2632	12	12	70	64	3566	3785	3436	3622	3080	3185	4792	4774	869	945	2812	2883	710	740	1064	1043
379	Picard	HG38	HG19	1551	1418	2342	2351	8	10	72	62	3313	3713	3262	3392	2932	3087	4486	4449	803	861	2700	2802	610	675	1031	1016
380	Picard	HG38	HG19	1522	1247	2204	2262	15	8	89	73	3146	3441	3076	3161	2837	2928	4253	4222	704	808	2491	2687	585	611	994	959
381	Picard	HG38	HG19	1413	1214	2158	2219	18	13	55	51	3022	3245	3007	3108	2659	2766	4066	4028	733	814	2378	2467	548	546	853	822
382	Picard	HG38	HG19	1400	1083	1996	2114	9	18	71	61	2839	3156	2812	2997	2526	2621	3871	3836	610	705	2278	2407	512	523	881	848
383	Picard	HG38	HG19	1268	1118	1988	2015	10	10	77	69	2742	3031	2682	2792	2450	2479	3716	3691	601	638	2119	2242	524	512	792	775
384	Picard	HG38	HG19	1197	988	1745	1790	10	9	58	53	2610	2955	2575	2719	2316	2421	3657	3628	596	658	1995	2194	471	497	734	698
385	Picard	HG38	HG19	1109	916	1608	1667	13	9	72	59	2490	2693	2473	2530	2142	2322	3347	3309	507	571	1982	1994	430	440	769	730
386	Picard	HG38	HG19	1082	842	1549	1588	6	7	76	61	2321	2613	2321	2444	2050	2124	3319	3305	518	540	1809	1937	359	417	663	660
387	Picard	HG38	HG19	1028	841	1518	1553	10	5	50	40	2246	2495	2226	2343	1922	2005	3019	2994	461	545	1764	1839	360	371	676	641
388	Picard	HG38	HG19	964	770	1451	1410	5	5	66	58	2090	2326	2105	2114	1759	1904	2966	2934	498	478	1610	1640	361	346	633	607
389	Picard	HG38	HG19	900	686	1309	1410	7	4	60	57	2046	2230	1978	2123	1634	1775	2843	2827	423	435	1596	1680	340	337	594	564
390	Picard	HG38	HG19	807	642	1233	1236	8	5	76	65	1878	2009	1909	2020	1574	1624	2806	2778	409	451	1457	1566	303	346	580	555
391	Picard	HG38	HG19	733	651	1174	1171	6	6	57	51	1750	2029	1818	1867	1543	1574	2456	2413	399	392	1387	1446	284	272	536	508
392	Picard	HG38	HG19	655	551	1063	1148	8	10	64	57	1723	1867	1696	1794	1435	1470	2434	2409	338	383	1289	1347	286	271	479	448
393	Picard	HG38	HG19	662	540	1101	1124	3	6	87	76	1604	1770	1665	1644	1427	1420	2332	2315	332	387	1208	1277	253	268	552	536
394	Picard	HG38	HG19	591	561	873	981	5	4	56	47	1542	1646	1528	1614	1336	1406	2145	2110	341	371	1125	1216	235	237	447	425
395	Picard	HG38	HG19	585	465	911	889	6	5	56	50	1495	1590	1450	1479	1270	1326	2009	1995	287	299	1111	1157	188	230	444	419
396	Picard	HG38	HG19	540	438	833	870	4	6	71	60	1378	1572	1407	1439	1103	1201	1980	1953	321	315	1080	1106	192	180	441	411
397	Picard	HG38	HG19	511	415	831	842	10	15	79	71	1273	1465	1348	1435	1057	1092	1881	1852	272	276	956	1038	211	196	419	409
398	Picard	HG38	HG19	486	367	740	788	9	6	52	46	1238	1404	1197	1320	998	1039	1792	1780	258	291	930	978	172	165	422	385
399	Picard	HG38	HG19	418	321	703	698	7	4	64	57	1133	1276	1146	1207	924	991	1734	1716	256	279	833	908	194	179	379	354
400	Picard	HG38	HG19	383	343	656	701	5	10	62	52	1066	1189	1107	1151	881	968	1610	1580	230	251	774	799	159	173	379	341
401	Picard	HG38	HG19	389	315	577	638	6	7	61	54	1016	1134	1033	1067	863	919	1543	1509	242	284	753	851	177	175	350	326
402	Picard	HG38	HG19	327	270	567	550	5	5	46	41	997	1064	982	1065	799	863	1451	1420	233	237	739	744	134	138	339	305
403	Picard	HG38	HG19	364	271	532	556	8	8	61	54	900	1042	965	1003	777	752	1361	1342	208	217	734	711	129	142	375	337
404	Picard	HG38	HG19	301	246	468	486	12	6	57	43	870	951	891	951	691	692	1351	1337	219	192	647	702	125	130	291	284
405	Picard	HG38	HG19	274	209	442	462	9	5	61	57	803	914	849	878	634	691	1235	1204	200	208	616	659	112	120	327	315
406	Picard	HG38	HG19	228	185	413	457	7	6	48	41	782	889	799	816	626	646	1200	1172	183	182	552	607	120	113	286	275
407	Picard	HG38	HG19	230	194	405	395	5	5	56	52	739	823	815	775	574	642	1113	1094	192	192	557	550	118	121	290	258
408	Picard	HG38	HG19	225	189	353	384	9	10	45	35	669	809	676	777	550	568	1088	1061	177	191	466	520	100	95	280	270
409	Picard	HG38	HG19	184	161	399	366	6	3	50	45	638	698	695	699	524	548	1001	981	154	168	499	495	98	111	240	221
410	Picard	HG38	HG19	191	149	387	379	4	5	58	49	656	701	673	657	540	495	1001	993	174	170	481	461	127	107	256	226
411	Picard	HG38	HG19	189	130	331	341	5	6	53	50	581	655	639	661	404	497	901	867	140	143	429	449	111	95	262	248
412	Picard	HG38	HG19	147	128	258	284	6	9	57	50	553	630	638	628	423	422	855	834	147	155	409	431	95	99	257	237
413	Picard	HG38	HG19	151	103	289	273	4	2	63	54	532	640	606	612	408	411	843	818	172	157	385	399	88	94	237	215
414	Picard	HG38	HG19	126	104	258	272	5	4	61	55	485	560	556	597	406	422	808	784	153	179	371	389	110	88	249	221
415	Picard	HG38	HG19	113	97	209	232	6	6	59	51	498	477	545	558	362	372	780	755	131	158	317	390	86	95	253	224
416	Picard	HG38	HG19	120	110	184	219	1	5	53	46	517	517	493	571	350	366	729	709	132	107	348	355	69	85	260	244
417	Picard	HG38	HG19	130	81	195	192	5	4	53	45	431	514	452	494	342	353	677	648	135	143	339	353	81	68	268	247
418	Picard	HG38	HG19	113	84	176	194	7	5	55	49	413	458	486	486	280	319	686	659	135	118	297	319	76	78	232	201
419	Picard	HG38	HG19	93	72	155	168	6	4	48	44	389	455	458	463	270	282	613	588	137	119	309	290	77	66	246	224
420	Picard	HG38	HG19	88	74	165	154	3	1	39	32	393	433	424	442	291	251	605	595	116	109	274	298	72	64	233	212
421	Picard	HG38	HG19	77	69	165	177	4	5	63	54	359	398	387	396	233	261	581	556	113	139	255	269	68	67	217	191
422	Picard	HG38	HG19	76	67	129	137	5	5	43	39	320	358	397	430	237	236	536	511	138	122	260	298	72	79	214	190
423	Picard	HG38	HG19	79	60	163	143	6	6	51	51	316	312	409	380	247	239	514	493	109	118	266	253	88	78	222	198
424	Picard	HG38	HG19	54	42	138	154	6	5	32	27	311	310	421	421	235	226	536	512	139	128	245	254	74	68	210	188
425	Picard	HG38	HG19	57	39	130	134	5	5	42	33	312	339	346	378	224	230	502	484	123	115	208	214	76	76	184	164
426	Picard	HG38	HG19	61	38	116	115	2	1	36	34	301	310	383	345	200	194	468	444	114	135	224	233	88	71	221	186
427	Picard	HG38	HG19	53	48	79	106	4	4	40	36	293	296	344	393	217	199	429	405	125	134	213	221	76	64	186	172
428	Picard	HG38	HG19	50	47	87	93	3	3	33	26	261	298	344	344	183	201	415	394	98	80	179	199	61	64	192	171
429	Picard	HG38	HG19	37	41	92	88	3	6	50	39	263	330	295	324	167	199	417	384	116	108	194	196	75	75	192	185
430	Picard	HG38	HG19	41	40	81	68	5	0	44	42	280	288	340	320	170	172	411	388	114	118	184	213	49	60	218	198
431	Picard	HG38	HG19	38	33	73	80	2	3	38	31	255	253	295	312	160	150	369	349	110	115	189	193	75	62	202	187
432	Picard	HG38	HG19	35	25	87	82	5	7	46	45	239	242	285	315	153	145	402	377	95	92	175	154	71	68	191	165
433	Picard	HG38	HG19	33	28	62	74	8	4	37	31	221	246	267	287	162	131	349	327	95	92	167	172	75	68	193	177
434	Picard	HG38	HG19	32	25	67	68	4	7	40	34	218	239	293	267	135	150	371	357	107	110	176	153	58	53	187	165
435	Picard	HG38	HG19	26	36	67	60	4	6	29	25	216	237	263	300	134	137	351	334	93	96	159	167	75	62	174	167
436	Picard	HG38	HG19	32	27	62	70	6	6	40	34	207	233	289	238	123	125	342	331	104	77	148	154	68	57	208	192
437	Picard	HG38	HG19	22	27	51	52	4	2	45	36	212	230	282	265	126	119	338	316	97	90	159	131	64	62	172	159
438	Picard	HG38	HG19	21	22	55	51	2	2	33	31	219	205	232	274	124	126	374	346	115	108	151	171	55	53	185	175
439	Picard	HG38	HG19	23	32	51	53	2	3	43	43	187	185	207	236	125	142	341	323	105	89	149	158	76	71	187	168
440	Picard	HG38	HG19	27	15	50	59	8	6	42	31	177	220	229	257	105	98	342	321	103	82	157	151	67	68	211	183
441	Picard	HG38	HG19	26	18	61	51	4	3	57	50	184	191	251	243	111	110	296	281	100	104	148	160	74	75	178	153
442	Picard	HG38	HG19	27	25	33	44	5	3	36	33	171	188	228	216	109	98	319	304	86	101	143	134	69	64	196	182
443	Picard	HG38	HG19	18	18	59	47	3	4	35	34	170	188	250	233	93	98	286	262	96	103	123	141	75	65	168	147
444	Picard	HG38	HG19	27	14	35	53	5	4	42	34	180	191	209	243	101	104	283	262	103	99	114	149	60	70	177	164
445	Picard	HG38	HG19	27	21	44	53	3	6	30	25	174	174	192	221	103	98	305	273	92	92	121	124	59	58	147	135
446	Picard	HG38	HG19	22	27	43	32	3	2	29	24	169	179	199	199	114	78	299	277	94	86	133	114	56	59	166	143
447	Picard	HG38	HG19	22	26	45	37	5	6	26	28	189	169	205	185	94	102	251	235	110	94	145	120	57	58	181	163
448	Picard	HG38	HG19	26	16	35	42	7	2	48	40	156	159	232	216	89	87	267	256	93	103	116	130	54	51	161	139
449	Picard	HG38	HG19	16	11	44	46	4	5	31	24	175	185	178	194	98	84	261	241	84	85	141	131	67	55	165	144
450	Picard	HG38	HG19	18	14	36	32	2	2	35	29	179	167	192	184	94	104	273	250	90	86	117	139	65	56	175	164
451	Picard	HG38	HG19	16	19	38	34	4	4	22	19	163	154	189	192	89	91	268	256	95	90	125	135	67	67	158	141
452	Picard	HG38	HG19	18	11	42	42	1	2	33	32	142	178	207	200	75	76	218	205	100	84	129	128	62	63	166	143
453	Picard	HG38	HG19	20	12	39	44	5	2	37	33	167	167	205	175	89	93	263	246	90	94	111	121	46	65	154	140
454	Picard	HG38	HG19	16	16	38	41	3	2	26	20	140	169	193	184	82	83	272	255	98	90	113	105	56	48	157	133
455	Picard	HG38	HG19	9	23	31	34	4	4	38	30	153	165	203	162	76	82	262	239	80	104	96	104	56	55	181	163
456	Picard	HG38	HG19	12	19	42	40	5	3	26	24	127	143	181	201	76	64	247	243	90	81	95	97	48	38	153	139
457	Picard	HG38	HG19	15	20	32	34	5	5	33	33	153	137	208	198	87	91	243	231	96	90	121	108	52	54	184	168
458	Picard	HG38	HG19	19	12	26	35	3	6	35	30	152	145	185	211	87	87	242	218	100	80	104	122	51	48	158	137
459	Picard	HG38	HG19	16	14	40	25	10	7	24	19	148	159	190	184	89	72	266	248	87	104	117	110	50	52	153	134
460	Picard	HG38	HG19	15	8	30	42	6	5	30	27	175	162	199	195	106	93	232	222	86	88	108	115	58	51	197	175
461	Picard	HG38	HG19	19	18	40	27	2	5	38	30	128	148	189	227	76	69	256	237	74	88	112	104	57	56	144	123
462	Picard	HG38	HG19	25	19	23	29	4	6	36	30	154	157	186	175	88	85	232	224	85	84	114	112	67	50	156	139
463	Picard	HG38	HG19	15	27	30	20	5	1	32	28	143	154	197	181	102	89	217	201	89	65	116	123	56	48	158	145
464	Picard	HG38	HG19	27	19	35	38	7	6	29	24	141	160	185	214	99	87	201	190	81	97	98	91	59	61	151	132
465	Picard	HG38	HG19	8	9	23	30	3	2	27	26	153	148	213	200	80	81	225	203	92	102	109	106	48	55	139	125
466	Picard	HG38	HG19	10	13	25	27	4	2	45	41	129	140	195	187	71	83	222	210	85	69	102	118	43	51	166	145
467	Picard	HG38	HG19	14	13	30	29	2	4	24	16	122	145	164	180	88	87	213	195	84	75	106	108	65	51	171	153
468	Picard	HG38	HG19	15	13	34	28	4	6	30	23	113	121	173	163	86	77	220	210	81	82	104	103	63	61	162	152
469	Picard	HG38	HG19	18	12	25	24	4	2	26	24	156	157	174	170	75	63	217	197	81	79	102	90	45	64	130	113
470	Picard	HG38	HG19	10	15	28	30	8	4	24	23	137	122	132	183	85	84	221	208	83	89	105	106	61	45	162	140
471	Picard	HG38	HG19	19	10	24	31	2	3	19	19	138	128	147	156	70	92	209	194	70	88	97	85	49	53	151	140
472	Picard	HG38	HG19	11	17	34	31	2	4	31	27	149	131	159	162	89	78	223	206	65	86	81	94	34	40	144	124
473	Picard	HG38	HG19	11	12	23	28	1	2	29	21	123	143	152	141	74	62	199	183	82	76	103	122	48	37	143	127
474	Picard	HG38	HG19	9	15	28	19	1	0	19	19	138	125	146	153	78	70	205	192	75	62	95	99	42	50	140	126
475	Picard	HG38	HG19	19	15	30	35	5	5	26	24	126	151	187	144	85	75	233	224	82	81	99	101	51	49	158	141
476	Picard	HG38	HG19	5	21	24	28	4	5	20	24	133	137	166	163	83	85	219	211	73	73	106	94	54	42	149	130
477	Picard	HG38	HG19	19	9	33	36	6	3	30	25	103	120	157	167	80	72	208	186	71	72	118	111	62	49	151	138
478	Picard	HG38	HG19	10	12	22	24	2	2	35	35	118	123	172	159	82	79	233	214	66	69	100	85	50	45	138	131
479	Picard	HG38	HG19	12	14	24	21	4	2	29	29	122	104	146	170	81	62	221	205	73	60	96	100	49	46	134	120
480	Picard	HG38	HG19	19	16	34	19	1	1	26	24	135	114	160	144	91	78	200	195	86	79	80	90	52	45	153	134
481	Picard	HG38	HG19	11	12	25	24	5	3	26	21	128	123	139	154	81	76	193	180	79	72	96	98	38	40	135	138
482	Picard	HG38	HG19	9	10	23	28	2	4	23	19	109	121	159	144	90	77	210	195	75	68	89	88	48	48	142	131
483	Picard	HG38	HG19	15	9	23	21	0	3	21	20	115	128	148	147	69	73	197	183	64	74	95	115	49	51	150	133
484	Picard	HG38	HG19	5	13	30	20	3	2	22	20	115	110	169	153	65	72	198	189	71	70	82	77	50	43	172	166
485	Picard	HG38	HG19	23	15	21	20	4	4	34	28	117	141	145	139	61	68	182	167	78	77	103	90	48	46	132	120
486	Picard	HG38	HG19	9	15	17	22	4	3	22	21	113	111	163	148	57	52	214	196	75	70	98	96	51	47	158	126
487	Picard	HG38	HG19	10	18	28	20	1	1	15	14	130	113	158	144	70	60	198	175	72	67	105	112	61	50	131	122
488	Picard	HG38	HG19	13	10	23	26	5	4	26	23	105	123	176	151	68	68	216	203	89	69	114	86	53	44	156	142
489	Picard	HG38	HG19	17	13	28	29	5	5	25	22	111	116	162	172	67	67	196	181	63	93	83	87	48	57	123	115
490	Picard	HG38	HG19	15	10	34	24	4	3	24	18	120	109	143	156	91	65	194	185	69	77	86	92	48	48	151	139
491	Picard	HG38	HG19	11	13	20	36	5	5	21	18	107	112	142	160	54	77	188	170	94	84	89	89	50	58	124	112
492	Picard	HG38	HG19	5	15	18	15	1	2	35	35	120	103	148	152	86	51	194	177	68	74	91	93	46	36	121	111
493	Picard	HG38	HG19	15	16	23	31	1	4	34	31	115	110	155	127	77	65	204	183	71	72	78	89	33	32	110	104
494	Picard	HG38	HG19	12	13	32	24	4	2	31	30	89	122	173	156	75	84	205	187	78	59	83	86	50	44	138	125
495	Picard	HG38	HG19	14	21	20	16	4	7	24	19	110	136	178	146	73	60	186	166	86	71	96	77	44	41	135	135
496	Picard	HG38	HG19	11	12	19	19	4	2	23	25	119	113	153	164	74	77	183	172	54	82	78	74	55	42	122	107
497	Picard	HG38	HG19	16	7	17	24	3	4	23	20	106	108	111	148	69	69	186	168	79	63	83	105	36	50	125	110
498	Picard	HG38	HG19	13	14	32	16	2	3	25	22	110	117	116	154	69	66	163	157	69	67	94	92	42	28	134	120
499	Picard	HG38	HG19	14	8	24	22	4	2	24	23	105	98	132	137	78	57	178	170	69	69	106	86	48	44	127	110
500	Picard	HG38	HG19	16	18	25	25	1	3	27	27	118	99	140	134	71	64	179	177	82	66	76	94	47	44	149	135
501	Picard	HG38	HG19	6	10	30	23	4	0	28	27	109	107	137	151	71	66	177	164	56	73	91	79	48	45	138	126
502	Picard	HG38	HG19	12	5	23	28	2	3	19	12	123	121	134	144	75	65	177	161	54	63	77	90	44	45	132	123
503	Picard	HG38	HG19	20	11	22	26	2	2	25	21	95	109	134	119	68	73	192	177	59	70	98	90	46	43	148	131
504	Picard	HG38	HG19	8	9	24	28	4	2	23	19	89	119	121	158	58	65	199	189	66	60	74	74	36	43	139	125
505	Picard	HG38	HG19	11	15	33	27	4	4	20	20	107	93	146	113	73	71	182	175	61	64	78	77	47	34	104	95
506	Picard	HG38	HG19	14	7	26	25	4	1	23	21	100	88	141	123	67	58	179	167	49	61	86	84	40	34	129	114
507	Picard	HG38	HG19	12	19	21	26	2	4	17	15	88	113	128	125	75	63	194	181	66	51	92	72	47	35	129	109
508	Picard	HG38	HG19	11	14	25	30	3	3	21	17	110	88	135	118	55	68	204	183	77	56	85	90	41	40	114	99
509	Picard	HG38	HG19	18	18	25	33	3	5	26	20	105	90	133	134	62	68	173	156	56	58	86	88	33	37	131	122
510	Picard	HG38	HG19	15	10	27	29	5	6	20	19	97	99	129	125	85	61	179	164	46	64	79	90	31	36	116	99
511	Picard	HG38	HG19	13	10	19	22	7	5	26	22	92	90	122	124	52	55	167	152	50	61	80	85	38	35	121	112
512	Picard	HG38	HG19	20	22	19	9	2	2	24	22	95	104	127	116	71	60	196	185	48	65	81	69	34	23	121	110
513	Picard	HG38	HG19	11	13	17	18	5	3	16	13	106	104	114	137	63	52	178	159	65	52	79	75	30	40	129	125
514	Picard	HG38	HG19	10	10	20	22	2	1	26	18	89	94	126	111	73	66	166	165	62	59	67	61	32	31	129	117
515	Picard	HG38	HG19	14	16	22	13	5	2	24	22	105	102	103	127	61	58	172	157	61	53	71	77	41	37	123	112
516	Picard	HG38	HG19	9	6	19	23	0	2	20	15	94	111	96	126	72	73	161	145	47	63	94	85	28	35	90	78
517	Picard	HG38	HG19	12	5	16	16	3	2	17	15	88	104	118	100	65	56	152	134	59	66	79	67	33	37	106	98
518	Picard	HG38	HG19	16	13	18	13	3	4	25	22	102	97	110	119	54	61	164	157	56	50	82	81	44	28	129	122
519	Picard	HG38	HG19	12	10	20	19	1	0	21	22	86	98	127	94	65	64	159	146	54	54	63	77	38	35	110	99
520	Picard	HG38	HG19	8	7	22	20	3	1	26	23	80	79	132	127	57	49	170	163	46	52	85	65	40	36	118	103
521	Picard	HG38	HG19	13	7	14	15	2	3	24	16	111	95	126	121	56	55	165	169	52	60	79	92	30	41	104	97
522	Picard	HG38	HG19	8	18	17	17	1	4	24	19	96	102	100	106	65	56	155	147	54	57	87	90	36	36	106	95
523	Picard	HG38	HG19	18	8	15	11	3	0	18	19	100	84	110	127	59	60	166	149	45	51	70	81	33	33	105	94
524	Picard	HG38	HG19	13	11	14	12	1	2	14	14	91	106	102	111	69	60	171	154	56	49	66	68	35	35	117	100
525	Picard	HG38	HG19	6	8	17	21	4	0	19	20	100	101	114	110	65	61	183	170	59	37	80	72	25	21	97	90
526	Picard	HG38	HG19	9	5	23	14	4	4	13	11	90	80	122	107	56	54	156	144	53	47	75	76	32	32	110	108
527	Picard	HG38	HG19	7	8	20	19	2	2	16	14	82	105	118	108	58	57	149	138	52	48	81	71	36	24	137	122
528	Picard	HG38	HG19	12	11	16	14	1	2	16	13	89	100	124	99	67	47	178	171	51	54	90	72	43	31	111	106
529	Picard	HG38	HG19	13	10	22	26	2	2	22	18	94	82	109	137	60	66	167	152	61	60	81	81	31	47	94	84
530	Picard	HG38	HG19	6	7	16	18	1	1	13	13	90	96	133	129	62	58	178	165	48	49	72	78	34	32	101	90
531	Picard	HG38	HG19	10	7	8	17	2	2	20	17	97	92	123	127	49	52	140	132	47	43	81	74	48	28	111	103
532	Picard	HG38	HG19	9	8	13	15	1	0	22	23	91	95	112	101	49	62	144	140	57	57	80	85	35	25	95	94
533	Picard	HG38	HG19	12	10	11	13	3	2	15	15	88	93	89	128	57	48	146	135	58	49	87	85	26	34	115	110
534	Picard	HG38	HG19	7	9	15	10	0	0	18	15	88	88	114	104	66	62	152	146	45	52	68	64	24	30	101	94
535	Picard	HG38	HG19	9	9	27	17	2	2	14	10	79	95	100	98	64	62	144	142	43	51	80	74	38	30	95	89
536	Picard	HG38	HG19	5	13	11	20	3	1	25	25	76	84	96	113	56	56	143	140	40	44	48	83	26	34	98	85
537	Picard	HG38	HG19	12	8	18	16	1	3	16	16	82	80	108	101	48	52	134	123	45	55	73	79	27	31	88	80
538	Picard	HG38	HG19	11	9	17	13	1	3	13	12	97	77	117	104	50	42	145	137	52	58	64	69	32	21	111	108
539	Picard	HG38	HG19	8	6	16	18	1	2	19	17	63	82	105	98	54	41	140	129	45	42	64	58	25	22	72	66
540	Picard	HG38	HG19	8	3	16	18	2	0	20	18	94	77	117	98	40	56	151	145	46	37	57	74	38	26	100	87
541	Picard	HG38	HG19	11	5	14	19	1	2	19	16	83	86	98	101	55	52	123	119	45	46	72	63	31	29	103	93
542	Picard	HG38	HG19	7	9	20	20	4	3	19	17	74	85	97	100	52	49	143	134	34	48	75	66	35	35	94	86
543	Picard	HG38	HG19	5	11	20	18	2	3	20	16	63	93	98	99	41	44	133	124	47	44	67	66	29	34	86	80
544	Picard	HG38	HG19	9	9	20	22	0	1	22	20	88	71	102	100	57	28	129	125	40	53	56	69	32	19	104	92
545	Picard	HG38	HG19	5	12	15	15	2	0	23	25	73	91	91	100	48	48	144	130	42	51	68	69	37	40	89	82
546	Picard	HG38	HG19	10	7	17	11	3	4	17	19	82	82	103	76	61	51	129	122	43	38	66	57	38	33	89	82
547	Picard	HG38	HG19	6	14	13	10	3	2	6	9	74	78	93	89	62	54	138	130	72	35	64	65	26	30	99	98
548	Picard	HG38	HG19	9	9	9	14	3	4	22	16	73	81	76	113	53	58	144	131	51	48	76	63	21	32	101	84
549	Picard	HG38	HG19	10	13	16	15	1	0	18	16	79	73	101	98	45	54	126	118	48	56	67	71	28	27	84	78
550	Picard	HG38	HG19	6	9	14	19	1	2	22	19	82	77	114	103	44	54	150	140	40	46	56	70	26	24	90	76
551	Picard	HG38	HG19	8	10	13	11	0	0	23	16	87	69	105	101	45	38	145	139	41	48	60	57	31	28	85	78
552	Picard	HG38	HG19	10	7	21	15	0	1	12	13	59	77	90	99	53	48	123	119	40	39	65	69	25	20	100	94
553	Picard	HG38	HG19	8	8	14	10	3	3	21	20	73	75	106	93	48	52	127	118	50	38	62	55	26	27	75	67
554	Picard	HG38	HG19	8	11	14	23	1	0	13	11	69	65	88	85	46	46	135	124	36	56	71	67	33	25	82	72
555	Picard	HG38	HG19	8	5	14	7	3	2	19	16	77	85	96	100	55	49	138	124	45	44	57	63	23	30	87	78
556	Picard	HG38	HG19	12	9	11	13	0	2	7	6	62	77	76	96	48	39	118	108	41	43	70	60	24	32	95	81
557	Picard	HG38	HG19	10	9	16	11	1	0	14	14	72	59	84	80	42	50	149	145	38	42	67	60	43	22	93	83
558	Picard	HG38	HG19	7	7	16	9	3	4	11	10	85	58	98	79	36	31	142	135	39	37	49	73	30	27	96	88
559	Picard	HG38	HG19	5	8	10	11	3	2	14	12	69	63	90	91	55	60	120	108	40	32	58	60	26	28	81	79
560	Picard	HG38	HG19	7	7	21	16	2	1	22	20	70	70	97	87	56	41	140	128	33	35	65	57	28	25	85	77
561	Picard	HG38	HG19	8	7	13	16	4	4	16	17	71	79	104	94	64	42	120	117	40	26	71	54	21	22	86	73
562	Picard	HG38	HG19	13	11	16	13	2	1	24	19	74	86	74	90	43	57	159	152	37	51	65	57	27	19	107	95
563	Picard	HG38	HG19	14	13	21	13	2	0	16	15	62	67	72	79	53	41	145	142	38	40	52	63	29	32	88	76
564	Picard	HG38	HG19	9	10	21	23	0	1	17	14	71	76	93	84	38	53	112	109	38	27	56	61	28	33	66	60
565	Picard	HG38	HG19	12	7	9	10	0	0	19	17	67	62	94	94	39	40	111	106	36	46	52	52	20	20	87	75
566	Picard	HG38	HG19	7	11	16	13	0	0	13	7	69	83	81	91	52	45	135	129	45	40	64	58	29	17	105	92
567	Picard	HG38	HG19	9	8	10	9	5	2	15	13	80	65	88	82	39	41	126	122	31	39	56	58	26	28	95	88
568	Picard	HG38	HG19	15	5	15	10	1	1	15	16	63	71	82	76	59	46	129	114	38	26	57	52	20	21	97	88
569	Picard	HG38	HG19	10	14	9	17	0	0	15	15	73	81	92	92	40	35	106	99	37	45	58	64	19	24	102	100
570	Picard	HG38	HG19	9	8	17	17	0	3	5	5	73	67	80	73	41	46	123	111	20	38	62	59	21	14	69	66
571	Picard	HG38	HG19	7	9	10	12	2	3	16	15	60	68	72	90	41	48	127	121	43	34	54	61	18	19	76	72
572	Picard	HG38	HG19	6	6	10	14	2	0	23	22	63	77	92	83	44	39	106	97	30	41	58	54	23	26	93	88
573	Picard	HG38	HG19	7	6	13	12	2	1	19	21	55	54	92	92	45	39	110	104	35	28	62	57	23	19	87	71
574	Picard	HG38	HG19	9	10	18	10	2	1	17	17	54	59	88	77	46	39	127	120	33	40	52	65	19	20	91	84
575	Picard	HG38	HG19	8	7	7	14	2	2	17	17	65	60	99	84	45	33	106	103	31	28	43	43	27	22	82	72
576	Picard	HG38	HG19	7	9	13	10	2	3	13	13	54	67	78	90	46	40	136	131	27	28	55	57	29	33	83	81
577	Picard	HG38	HG19	11	11	11	11	2	1	21	17	60	67	79	84	52	50	117	111	48	35	58	54	30	24	76	66
578	Picard	HG38	HG19	7	9	7	8	0	1	11	9	64	49	79	83	40	37	122	116	35	33	48	58	27	28	77	74
579	Picard	HG38	HG19	5	10	14	13	0	1	12	10	60	56	83	90	37	42	130	118	26	29	46	55	26	24	81	71
580	Picard	HG38	HG19	5	12	11	16	2	1	15	14	54	52	96	99	53	40	109	102	31	32	60	41	23	21	71	64
581	Picard	HG38	HG19	9	9	19	11	0	0	9	10	46	59	78	95	50	52	105	96	38	36	60	47	27	24	63	58
582	Picard	HG38	HG19	7	7	12	14	0	0	13	9	54	77	99	80	46	42	119	110	38	37	44	61	15	24	78	72
583	Picard	HG38	HG19	7	7	14	23	1	1	16	17	83	47	59	64	38	38	116	105	28	36	44	41	23	17	84	74
584	Picard	HG38	HG19	11	6	16	20	1	0	12	9	64	70	76	80	34	35	119	110	46	34	60	49	22	18	87	83
585	Picard	HG38	HG19	11	10	14	17	0	0	14	12	69	67	87	74	49	37	126	111	40	43	55	54	21	22	81	78
586	Picard	HG38	HG19	10	12	16	9	1	1	9	11	65	59	90	79	34	42	105	98	37	33	59	47	23	14	76	66
587	Picard	HG38	HG19	6	1	9	9	2	1	13	14	48	63	78	85	36	44	125	117	28	42	49	51	23	25	56	47
588	Picard	HG38	HG19	14	8	5	10	2	2	14	13	52	70	73	86	37	30	115	111	42	33	54	64	20	20	97	84
589	Picard	HG38	HG19	10	4	18	13	1	1	16	13	62	57	67	77	35	33	110	104	33	31	38	51	27	16	67	64
590	Picard	HG38	HG19	8	10	18	10	0	3	15	11	56	63	61	86	48	35	105	101	44	38	45	43	30	27	76	72
591	Picard	HG38	HG19	5	5	11	17	2	2	12	11	55	54	74	69	35	31	102	98	30	31	63	54	30	33	78	62
592	Picard	HG38	HG19	8	12	13	9	2	2	13	12	54	56	78	72	37	37	107	98	42	44	55	51	16	24	72	68
593	Picard	HG38	HG19	7	12	15	15	1	0	10	10	51	53	80	83	29	36	108	100	37	37	48	56	23	23	72	64
594	Picard	HG38	HG19	7	13	5	6	2	0	13	11	53	56	77	83	37	29	109	102	43	43	43	57	23	23	73	69
595	Picard	HG38	HG19	6	7	15	17	1	0	12	9	49	57	68	71	27	33	101	95	43	35	54	52	23	20	86	78
596	Picard	HG38	HG19	12	11	7	10	0	1	13	11	50	66	83	66	34	30	93	89	32	44	55	54	27	28	91	79
597	Picard	HG38	HG19	10	11	15	12	1	1	14	11	65	62	83	67	27	33	87	82	43	32	46	39	26	14	77	73
598	Picard	HG38	HG19	10	7	8	11	0	1	13	13	54	53	77	79	40	27	109	107	45	38	45	43	21	32	82	70
599	Picard	HG38	HG19	12	6	12	12	1	1	10	9	59	56	79	79	42	45	103	96	36	47	51	53	30	24	65	64
600	Picard	HG38	HG19	6	9	10	9	0	0	19	12	46	41	70	70	36	29	97	88	32	40	47	43	29	20	71	66
2	Picard	HG19	HG38	11339	11648	4138	4126	20088	19945	405	387	4078	4005	1095	1083	9055	9098	392	400	5188	5101	2221	2243	8344	8537	915	757
3	Picard	HG19	HG38	9774	9750	5545	5466	16768	16616	492	518	3767	3578	1254	1250	7401	7507	449	429	5129	5040	2452	2460	7053	7155	693	650
4	Picard	HG19	HG38	8460	8432	5153	5125	14774	14691	590	675	3380	3245	1229	1253	6487	6497	502	480	4990	4812	2289	2307	6437	6592	689	628
5	Picard	HG19	HG38	7688	7646	4962	4905	13946	13706	589	684	3043	2930	1213	1214	5988	6008	594	529	4757	4691	2109	2115	6115	6255	629	612
6	Picard	HG19	HG38	7259	6983	4839	4716	7735	7520	658	767	2865	2642	1106	1102	3303	3222	605	504	4705	4534	2073	2062	3918	3580	691	677
7	Picard	HG19	HG38	7116	6822	4377	4374	7177	7140	681	788	2873	2689	1118	1136	2971	2932	592	506	4931	4711	2129	2040	3532	3540	692	688
8	Picard	HG19	HG38	6662	6438	4059	4021	6916	6720	733	860	2666	2527	1093	1091	2896	2825	663	562	4804	4680	2042	2008	3462	3436	667	646
9	Picard	HG19	HG38	6643	6306	3879	3824	6545	6436	840	951	2620	2476	1013	1053	2684	2597	637	537	4872	4652	1924	1872	3396	3373	786	757
10	Picard	HG19	HG38	6538	6107	3436	3398	6389	6276	900	973	2659	2489	1043	991	2704	2710	653	584	4712	4573	1952	1926	3267	3283	728	688
11	Picard	HG19	HG38	4884	4753	2996	2921	5177	4861	880	974	1892	1829	967	978	2293	2258	656	578	3462	3446	1856	1814	3009	2967	684	653
12	Picard	HG19	HG38	4968	4616	2924	2942	4894	4702	1019	1074	1913	1765	934	969	2112	2049	635	530	3559	3439	1696	1702	2908	2851	685	623
13	Picard	HG19	HG38	4988	4684	2644	2618	4921	4729	949	1038	1967	1785	927	931	2051	2050	568	500	3587	3414	1697	1717	2908	2842	688	657
14	Picard	HG19	HG38	4889	4637	2512	2502	4614	4507	997	1060	1843	1774	930	926	1981	1966	590	546	3748	3522	1759	1741	3009	2918	735	712
15	Picard	HG19	HG38	4948	4627	2421	2429	4488	4342	1051	1104	1830	1775	920	932	2044	1943	605	546	3846	3664	1818	1836	2882	2857	672	637
16	Picard	HG19	HG38	4279	3929	2399	2324	3885	3803	1060	1129	1603	1449	959	903	1882	1802	536	475	3254	3206	1774	1719	2723	2676	683	667
17	Picard	HG19	HG38	4323	4051	2348	2334	4056	3841	996	1045	1587	1468	911	915	1841	1824	583	512	3161	3063	1734	1737	2685	2581	701	689
18	Picard	HG19	HG38	4396	4056	2231	2205	3890	3803	986	992	1485	1420	949	924	1791	1753	496	446	3193	2931	1800	1772	2649	2564	704	678
19	Picard	HG19	HG38	4421	4029	2016	2010	3707	3592	1107	1116	1543	1454	926	938	1805	1735	566	491	3307	3115	1724	1685	2641	2598	797	775
20	Picard	HG19	HG38	4529	4017	2048	2013	3681	3553	1096	1142	1577	1409	943	920	1773	1667	532	495	3247	3080	1750	1705	2561	2512	786	767
21	Picard	HG19	HG38	3918	3606	2078	2032	3520	3414	1110	1137	1369	1255	898	926	1585	1622	541	508	2836	2643	1661	1616	2519	2434	856	814
22	Picard	HG19	HG38	3986	3712	2019	2011	3606	3472	1155	1185	1347	1290	867	875	1623	1580	492	444	2860	2768	1675	1666	2426	2449	780	764
23	Picard	HG19	HG38	4129	3739	2004	1992	3483	3394	1148	1153	1473	1283	992	910	1585	1563	529	491	2888	2651	1725	1714	2334	2297	687	679
24	Picard	HG19	HG38	4137	3659	1950	1931	3571	3467	1063	1085	1399	1305	882	867	1580	1541	517	476	3008	2785	1699	1692	2421	2349	798	745
25	Picard	HG19	HG38	4175	3714	1923	1854	3568	3447	1187	1204	1447	1335	910	856	1569	1500	503	469	3061	2951	1635	1649	2388	2356	808	764
26	Picard	HG19	HG38	3817	3374	1941	1919	3406	3279	1177	1179	1303	1178	933	929	1459	1464	508	471	2726	2624	1733	1679	2320	2272	799	759
27	Picard	HG19	HG38	3850	3447	1923	1869	3441	3448	1206	1233	1323	1244	954	908	1438	1382	545	502	2836	2656	1655	1660	2340	2300	796	763
28	Picard	HG19	HG38	3921	3589	1932	1927	3523	3370	1278	1291	1309	1228	856	879	1428	1384	535	493	2717	2616	1708	1670	2292	2254	804	784
29	Picard	HG19	HG38	3863	3526	1855	1786	3595	3411	1260	1270	1286	1178	882	941	1445	1414	490	466	2859	2633	1666	1640	2284	2196	849	806
30	Picard	HG19	HG38	4012	3591	1852	1822	3528	3491	1224	1225	1343	1203	871	876	1414	1390	483	445	2773	2581	1747	1714	2210	2136	846	813
31	Picard	HG19	HG38	3721	3385	1886	1930	3631	3492	1423	1427	1268	1170	893	850	1297	1269	550	504	2459	2437	1691	1685	2136	2106	749	738
32	Picard	HG19	HG38	3677	3318	1810	1782	3686	3589	1360	1374	1199	1114	895	870	1361	1293	517	487	2611	2386	1778	1708	2101	2022	731	720
33	Picard	HG19	HG38	3708	3462	1835	1840	3671	3683	1427	1413	1277	1125	931	886	1308	1252	565	526	2597	2432	1670	1649	2048	2025	809	753
34	Picard	HG19	HG38	3782	3463	1940	1885	3896	3761	1403	1405	1229	1091	911	900	1238	1215	518	472	2636	2446	1716	1694	2102	2030	818	783
35	Picard	HG19	HG38	3875	3422	1931	1873	3926	3842	1534	1533	1310	1199	897	895	1270	1223	534	485	2663	2504	1680	1613	2050	2011	760	727
36	Picard	HG19	HG38	3520	3260	1866	1837	4087	4045	1493	1459	1233	1142	958	949	1247	1214	533	501	2439	2303	1603	1581	1970	1929	842	817
37	Picard	HG19	HG38	3581	3227	1874	1883	4153	3954	1516	1513	1145	1041	900	873	1286	1179	537	506	2400	2198	1613	1565	1926	1947	808	776
38	Picard	HG19	HG38	3559	3327	1883	1743	4224	4177	1640	1587	1191	1036	919	915	1207	1168	569	536	2397	2324	1642	1636	1980	1890	800	776
39	Picard	HG19	HG38	3721	3253	1796	1773	4299	4174	1689	1650	1219	1082	888	941	1153	1146	509	499	2512	2389	1638	1594	1968	1947	792	769
40	Picard	HG19	HG38	3683	3162	1872	1880	4528	4408	1696	1642	1164	1024	980	902	1263	1161	550	511	2603	2400	1645	1662	1971	1878	930	888
41	Picard	HG19	HG38	3388	3144	1741	1727	4663	4560	1831	1783	1072	992	896	890	1145	1119	587	530	2396	2214	1689	1599	1913	1893	892	821
42	Picard	HG19	HG38	3619	3120	1963	1854	4874	4807	1861	1808	1203	1024	987	913	1113	1093	538	502	2405	2254	1720	1660	1871	1832	834	824
43	Picard	HG19	HG38	3488	3205	1823	1777	4887	4731	1972	1862	1177	1035	916	923	1183	1146	539	487	2497	2238	1664	1618	1863	1841	821	776
44	Picard	HG19	HG38	3406	3224	1860	1752	5161	5054	2044	1981	1159	983	951	925	1111	1088	580	531	2506	2316	1646	1673	1914	1812	854	804
45	Picard	HG19	HG38	3476	3219	1874	1842	5265	5235	2210	2108	1221	1054	1000	960	1115	1070	520	494	2547	2366	1717	1679	1884	1838	865	806
46	Picard	HG19	HG38	3321	3007	1895	1873	5332	5243	2231	2154	1164	1027	1001	971	1046	1022	610	562	2390	2186	1679	1623	1802	1724	875	814
47	Picard	HG19	HG38	3434	3114	1881	1916	5547	5461	2428	2348	1122	1053	1016	973	1044	993	575	515	2413	2294	1691	1696	1814	1769	849	820
48	Picard	HG19	HG38	3417	3070	1845	1786	5865	5726	2477	2389	1137	1062	968	993	1039	1032	563	516	2346	2235	1730	1702	1775	1759	894	836
49	Picard	HG19	HG38	3433	3061	1801	1764	5949	5874	2588	2504	1157	1021	951	931	1098	1005	561	516	2317	2157	1719	1636	1792	1769	987	943
50	Picard	HG19	HG38	3436	3091	1844	1798	6313	6218	2783	2685	1173	1025	1028	961	1038	1002	600	552	2402	2186	1664	1659	1823	1721	906	862
51	Picard	HG19	HG38	3186	2945	1827	1780	6420	6383	3045	2888	1152	1017	1076	999	1034	975	517	478	2264	2137	1695	1629	1782	1709	892	858
52	Picard	HG19	HG38	3261	3019	1872	1815	6661	6601	3194	3071	1116	951	1002	1074	1076	1024	536	490	2258	2120	1699	1630	1698	1702	871	825
53	Picard	HG19	HG38	3340	2950	1836	1838	7073	6966	3428	3293	1136	1033	984	981	1012	981	530	511	2407	2157	1692	1622	1673	1650	930	892
54	Picard	HG19	HG38	3158	2926	1864	1831	7279	7142	3613	3487	1144	989	974	982	944	930	609	570	2359	2151	1713	1679	1632	1557	870	814
55	Picard	HG19	HG38	3192	2848	1851	1792	7615	7541	4021	3842	1157	1040	928	972	960	938	528	471	2363	2264	1619	1644	1739	1625	921	845
56	Picard	HG19	HG38	3116	2775	1817	1777	8209	8018	4213	4020	1112	973	1030	946	970	870	558	507	2375	2148	1716	1645	1746	1684	907	870
57	Picard	HG19	HG38	3065	2770	1842	1830	8419	8427	4531	4373	1120	1048	1004	1018	973	960	577	540	2269	2143	1763	1791	1693	1619	923	911
58	Picard	HG19	HG38	3131	2868	1924	1827	9019	8950	5129	4938	1162	997	1020	1005	964	887	592	555	2288	2145	1656	1622	1672	1629	843	803
59	Picard	HG19	HG38	3161	2828	1853	1836	9486	9433	5677	5428	1182	1034	1036	1037	1004	940	569	547	2352	2176	1773	1748	1742	1691	958	908
60	Picard	HG19	HG38	3188	2872	1814	1813	10157	10087	6270	6033	1129	1006	1034	1020	967	944	546	512	2471	2220	1710	1679	1755	1700	908	854
61	Picard	HG19	HG38	3073	2753	1911	1833	10879	10698	6803	6523	1130	967	1001	988	870	892	570	541	2308	2158	1719	1684	1675	1649	924	880
62	Picard	HG19	HG38	3075	2789	1825	1801	11583	11582	7485	7209	1124	989	1071	1024	963	869	589	528	2259	2114	1735	1682	1704	1637	923	889
63	Picard	HG19	HG38	2960	2754	1846	1779	12351	12372	8355	8041	1163	1042	1053	1039	976	911	554	513	2335	2139	1852	1786	1705	1616	958	903
64	Picard	HG19	HG38	3050	2836	1907	1790	13252	13221	9113	8809	1177	964	1101	1041	900	884	634	569	2475	2206	1794	1709	1716	1694	842	804
65	Picard	HG19	HG38	3079	2821	1927	1882	14261	14161	10248	9940	1178	1008	1133	1120	921	883	551	522	2433	2283	1840	1877	1713	1585	881	854
66	Picard	HG19	HG38	3002	2609	1971	1893	15402	15478	11119	10791	1068	977	1104	1054	957	921	603	569	2392	2245	1912	1795	1688	1649	933	893
67	Picard	HG19	HG38	3012	2706	1969	1849	16487	16665	12540	12125	1114	998	1126	1054	915	862	595	559	2318	2254	1824	1801	1730	1698	918	893
68	Picard	HG19	HG38	3092	2702	1949	1931	17683	17686	13946	13605	1114	1011	1170	1135	900	853	600	552	2338	2189	1860	1784	1735	1727	863	824
69	Picard	HG19	HG38	3072	2737	1928	1870	19233	19395	15562	15204	1227	965	1135	1152	962	896	589	541	2305	2175	1861	1844	1741	1656	950	880
70	Picard	HG19	HG38	3003	2829	2026	1921	20994	20844	16876	16503	1137	1006	1199	1103	920	932	578	543	2353	2139	1975	1917	1678	1651	928	897
71	Picard	HG19	HG38	2864	2648	1939	1891	22594	22682	18647	18238	1129	1023	1146	1146	861	845	610	569	2231	2061	1910	1858	1730	1711	1002	963
72	Picard	HG19	HG38	3047	2717	1928	1907	24040	23958	20604	20214	1139	971	1215	1141	905	845	564	517	2395	2224	1990	1825	1752	1705	961	911
73	Picard	HG19	HG38	3006	2673	1952	1930	26112	26242	22733	22316	1148	1049	1146	1106	929	859	561	534	2364	2226	1906	1883	1698	1650	1038	975
74	Picard	HG19	HG38	2970	2784	2020	1966	28077	28086	24697	24306	1186	1035	1265	1159	991	902	634	587	2313	2200	2000	1897	1698	1645	1051	985
75	Picard	HG19	HG38	2969	2805	2039	1900	29968	30121	27518	27080	1199	981	1228	1165	859	829	570	541	2428	2244	1925	1874	1717	1668	1055	1012
76	Picard	HG19	HG38	2961	2702	2049	2005	31694	31862	29489	29039	1037	965	1236	1182	902	876	559	515	2361	2218	1893	1902	1743	1710	1068	1040
77	Picard	HG19	HG38	2921	2680	2012	1977	34153	34292	31550	31129	1148	972	1213	1177	937	893	611	571	2364	2183	1897	1898	1791	1673	1039	972
78	Picard	HG19	HG38	3049	2679	2058	2059	36602	36649	34553	34135	1178	1018	1281	1248	855	868	592	564	2463	2247	2035	1966	1826	1754	947	908
79	Picard	HG19	HG38	2976	2707	2040	1969	38439	38516	36792	36325	1138	1007	1257	1250	923	870	597	548	2440	2293	1976	1959	1825	1822	1063	1011
80	Picard	HG19	HG38	3017	2694	2120	1999	40836	40897	39602	39160	1164	1044	1341	1213	939	895	598	542	2550	2282	2000	1926	1920	1783	1103	1051
81	Picard	HG19	HG38	2884	2599	2192	2037	43305	43430	42249	41850	1120	979	1260	1263	933	869	601	562	2490	2328	2051	1936	1820	1777	1002	971
82	Picard	HG19	HG38	2851	2677	2134	2087	45794	45914	44997	44587	1157	1025	1380	1335	936	891	640	598	2553	2422	1995	1948	1843	1759	1106	1041
83	Picard	HG19	HG38	2823	2671	1997	2073	48021	48238	47558	47182	1209	973	1328	1218	962	900	585	539	2610	2388	2094	1985	1837	1852	1136	1064
84	Picard	HG19	HG38	2902	2652	2127	2034	49840	50143	50398	50037	1157	1010	1263	1253	857	875	591	562	2656	2430	2052	1962	1871	1765	1057	1008
85	Picard	HG19	HG38	2965	2610	2067	1980	52413	52428	53173	52844	1214	1084	1343	1312	955	945	609	578	2570	2466	2043	2014	1820	1813	1111	1054
86	Picard	HG19	HG38	2861	2667	2058	1975	54879	54930	55888	55518	1165	1021	1375	1340	943	877	639	571	2501	2390	2215	2046	1933	1850	1014	982
87	Picard	HG19	HG38	2901	2617	2092	2085	56480	56744	58279	57918	1243	1033	1348	1361	942	905	613	571	2607	2383	2059	2085	1939	1834	1086	1029
88	Picard	HG19	HG38	2826	2696	2134	2099	58664	58556	60630	60297	1250	1102	1339	1301	939	881	697	642	2604	2454	2122	2061	1878	1807	1074	1042
89	Picard	HG19	HG38	2893	2584	2190	2052	60699	60840	63852	63494	1229	1047	1371	1307	1036	913	649	620	2525	2455	2147	2112	1878	1866	1180	1127
90	Picard	HG19	HG38	2896	2596	2115	2010	62783	62863	65779	65459	1223	1120	1374	1315	989	998	637	591	2595	2469	2116	2053	1939	1915	1054	1015
91	Picard	HG19	HG38	2805	2632	2191	2137	63670	64006	68200	67883	1236	1032	1517	1328	1011	918	660	631	2691	2405	2122	2028	1959	1876	1171	1129
92	Picard	HG19	HG38	2669	2563	2196	2125	65638	65421	70166	69841	1223	1115	1349	1304	985	960	684	636	2741	2525	2152	2076	1993	1909	1230	1191
93	Picard	HG19	HG38	2781	2602	2183	2114	66794	66929	71541	71219	1195	1058	1428	1387	1014	951	687	664	2636	2476	2261	2069	1989	1958	1181	1141
94	Picard	HG19	HG38	2801	2560	2199	2160	67775	67679	73283	73064	1288	1088	1404	1358	1024	949	670	631	2726	2554	2235	2192	1976	1915	1227	1162
95	Picard	HG19	HG38	2834	2597	2150	2121	68868	68711	75143	74880	1309	1153	1504	1425	1029	911	661	628	2751	2640	2232	2248	2164	2098	1246	1197
96	Picard	HG19	HG38	2690	2602	2215	2192	69035	69331	75921	75650	1267	1114	1435	1323	1072	1044	683	643	2801	2600	2335	2197	2103	1987	1251	1207
97	Picard	HG19	HG38	2820	2509	2371	2126	70260	69974	76951	76747	1273	1084	1470	1442	991	965	624	577	2837	2643	2263	2191	2130	2079	1254	1202
98	Picard	HG19	HG38	2869	2739	2248	2157	70572	70876	78111	77902	1341	1141	1513	1486	1081	1018	716	694	2846	2730	2236	2143	2215	2172	1290	1262
99	Picard	HG19	HG38	2745	2669	2195	2192	70944	70499	78225	78007	1267	1142	1581	1379	1062	942	729	694	2870	2648	2338	2276	2169	2135	1380	1327
100	Picard	HG19	HG38	2826	2605	2255	2138	71271	71288	79191	78979	1371	1180	1585	1542	1103	1076	721	677	2929	2705	2339	2309	2188	2070	1326	1287
101	Picard	HG19	HG38	2786	2610	2351	2219	71150	71208	79163	78975	1300	1153	1590	1566	1099	1079	742	695	2986	2702	2408	2284	2241	2170	1290	1266
102	Picard	HG19	HG38	2768	2632	2310	2262	71032	70778	79827	79632	1361	1183	1695	1542	1031	1010	753	694	2895	2687	2386	2181	2236	2137	1421	1364
103	Picard	HG19	HG38	2853	2641	2372	2244	69982	70171	79344	79168	1376	1150	1638	1535	1086	1057	691	650	3001	2787	2402	2327	2253	2233	1494	1425
104	Picard	HG19	HG38	2888	2656	2365	2237	69469	69284	78852	78646	1340	1229	1584	1586	1062	1063	798	762	3001	2788	2318	2200	2259	2127	1342	1283
105	Picard	HG19	HG38	2789	2609	2440	2341	68488	68143	77777	77645	1376	1182	1579	1585	1134	1099	748	703	3076	2871	2457	2338	2380	2324	1358	1325
106	Picard	HG19	HG38	2790	2652	2423	2302	67544	67627	77254	77101	1360	1187	1682	1583	1139	1028	784	743	3136	2885	2531	2388	2368	2319	1500	1464
107	Picard	HG19	HG38	2820	2680	2510	2397	66557	66428	76179	75998	1378	1212	1694	1624	1186	1105	787	714	3074	2966	2512	2416	2310	2315	1510	1461
108	Picard	HG19	HG38	2840	2678	2464	2348	65277	65032	75096	74943	1449	1285	1717	1667	1191	1128	795	752	3178	2946	2484	2369	2422	2338	1497	1441
109	Picard	HG19	HG38	2940	2709	2536	2508	63540	63518	73428	73261	1489	1315	1759	1614	1244	1168	821	771	3197	3028	2563	2454	2648	2421	1552	1478
110	Picard	HG19	HG38	2825	2731	2555	2457	62179	61927	72523	72342	1507	1310	1761	1742	1304	1192	838	794	3296	2990	2561	2410	2447	2393	1651	1584
111	Picard	HG19	HG38	2908	2697	2595	2486	60030	59989	69885	69722	1499	1321	1827	1721	1197	1158	877	831	3214	3025	2606	2498	2530	2570	1624	1556
112	Picard	HG19	HG38	2913	2691	2608	2468	58110	57948	68255	68104	1602	1357	1767	1686	1300	1276	841	779	3254	3070	2492	2456	2487	2392	1602	1564
113	Picard	HG19	HG38	2881	2669	2711	2581	55408	55479	65973	65849	1545	1342	1835	1698	1216	1178	881	828	3310	3085	2553	2405	2559	2515	1676	1603
114	Picard	HG19	HG38	2943	2780	2522	2533	53763	53499	63287	63122	1561	1418	1780	1709	1299	1210	860	812	3283	3151	2670	2551	2684	2606	1720	1679
115	Picard	HG19	HG38	2914	2861	2557	2488	51836	51703	61171	61015	1469	1336	1765	1661	1308	1209	851	841	3543	3095	2682	2563	2722	2608	1729	1673
116	Picard	HG19	HG38	2764	2812	2648	2564	49373	49532	59191	59050	1559	1356	1931	1782	1314	1256	864	819	3431	3242	2721	2552	2708	2591	1736	1666
117	Picard	HG19	HG38	2927	2825	2603	2581	47246	46828	56547	56393	1589	1360	1829	1759	1394	1304	910	866	3417	3312	2730	2555	2584	2518	1875	1828
118	Picard	HG19	HG38	2875	2841	2770	2648	45012	44896	53835	53731	1592	1377	1896	1872	1383	1347	862	818	3386	3256	2717	2574	2694	2695	1840	1778
119	Picard	HG19	HG38	3036	2973	2809	2705	42657	42586	51510	51378	1658	1384	1840	1809	1346	1293	883	822	3437	3218	2726	2641	2771	2627	1860	1782
120	Picard	HG19	HG38	3093	2930	2756	2706	40396	40191	48938	48785	1631	1517	1915	1808	1400	1397	929	876	3509	3323	2687	2585	2841	2744	1911	1861
121	Picard	HG19	HG38	3030	2927	2726	2662	37888	37859	45860	45744	1639	1442	1968	1921	1425	1316	960	895	3609	3370	2853	2619	2814	2776	1935	1890
122	Picard	HG19	HG38	3101	2918	2806	2727	35492	35523	43446	43332	1707	1491	1999	1931	1483	1392	924	895	3526	3329	2788	2746	2745	2723	1960	1891
123	Picard	HG19	HG38	3064	3007	2847	2714	33235	33131	40834	40659	1711	1458	2006	1863	1548	1457	963	930	3738	3450	2854	2667	2974	2849	2027	1963
124	Picard	HG19	HG38	3138	2890	2802	2732	30895	30611	38728	38590	1749	1478	2058	1866	1562	1427	986	944	3660	3310	2823	2759	2880	2849	1994	1938
125	Picard	HG19	HG38	3291	3037	2839	2731	29033	29066	36032	35879	1844	1537	2020	1981	1599	1493	1011	944	3695	3457	2920	2799	2982	2932	2056	1966
126	Picard	HG19	HG38	3096	3067	2867	2825	26728	26538	33278	33112	1795	1547	2029	1971	1616	1556	1019	973	3662	3502	2956	2681	2965	2803	2149	2095
127	Picard	HG19	HG38	3175	2926	2983	2727	24390	24308	30706	30566	1829	1607	2158	1989	1578	1578	1100	1026	3689	3504	2964	2802	3054	2992	2032	1981
128	Picard	HG19	HG38	3257	3115	2983	2818	22609	22841	28878	28731	1861	1617	2103	2046	1638	1597	981	941	3820	3625	2961	2817	3145	3060	2240	2198
129	Picard	HG19	HG38	3198	3143	2969	2898	20925	20608	26574	26428	1832	1670	2126	2006	1683	1566	1034	979	3868	3610	3052	2892	3112	2984	2310	2241
130	Picard	HG19	HG38	3268	3214	3092	2903	19037	18981	24571	24393	1869	1688	2187	2047	1706	1643	1030	987	3998	3686	2958	2857	3168	3060	2241	2189
131	Picard	HG19	HG38	3272	3217	3120	3074	17535	17388	22772	22622	1850	1665	2190	2119	1770	1627	1055	999	3917	3557	3059	2912	3061	3110	2292	2250
132	Picard	HG19	HG38	3310	3194	3017	3051	15759	15807	20624	20455	1931	1683	2246	2143	1731	1648	1098	1040	3960	3685	2970	2908	3263	3129	2392	2320
133	Picard	HG19	HG38	3406	3176	3104	3000	14357	14282	18777	18628	1954	1765	2235	2130	1845	1740	1069	1042	4045	3742	2995	2969	3257	3068	2434	2369
134	Picard	HG19	HG38	3557	3288	3078	3082	13169	13069	17482	17351	2091	1765	2244	2231	1811	1739	1113	1048	4130	3929	3225	3076	3363	3252	2399	2348
135	Picard	HG19	HG38	3537	3373	3194	3149	11773	11620	16002	15852	1947	1872	2231	2226	1841	1743	1201	1125	4139	3938	3075	3088	3432	3309	2511	2447
136	Picard	HG19	HG38	3328	3237	3272	3036	10628	10684	14409	14260	2022	1772	2340	2218	1857	1782	1187	1134	4146	3929	3131	3060	3381	3320	2602	2541
137	Picard	HG19	HG38	3505	3304	3233	3059	9464	9422	12971	12827	2000	1745	2333	2213	1859	1794	1177	1115	4203	3925	3130	3014	3406	3366	2651	2575
138	Picard	HG19	HG38	3593	3469	3357	3275	8435	8393	11826	11670	1997	1768	2403	2153	1903	1831	1172	1127	4343	3974	3190	2985	3649	3372	2629	2572
139	Picard	HG19	HG38	3504	3523	3214	3140	7531	7441	10688	10536	2180	1871	2443	2336	1881	1930	1205	1130	4344	4062	3190	3059	3429	3484	2724	2638
140	Picard	HG19	HG38	3634	3434	3240	3193	6592	6601	9636	9510	2147	1908	2334	2371	2031	1923	1237	1179	4375	4210	3257	3101	3742	3589	2739	2658
141	Picard	HG19	HG38	3513	3557	3276	3135	5926	5907	8810	8678	2146	1956	2405	2391	2085	1886	1204	1181	4394	4129	3222	3077	3606	3632	2889	2802
142	Picard	HG19	HG38	3721	3506	3316	3210	5230	5172	7894	7750	2226	1954	2384	2342	2052	1939	1270	1232	4413	4180	3298	3189	3737	3675	2847	2799
143	Picard	HG19	HG38	3719	3608	3467	3307	4539	4506	7207	7048	2297	1996	2548	2420	2076	1991	1316	1284	4630	4256	3357	3067	3796	3606	2982	2905
144	Picard	HG19	HG38	3758	3706	3364	3285	4110	4047	6290	6148	2323	2037	2568	2409	2150	1952	1297	1246	4670	4329	3362	3330	3780	3717	3028	2967
145	Picard	HG19	HG38	3841	3847	3509	3312	3454	3521	5858	5727	2264	2034	2554	2404	2144	2126	1333	1300	4605	4423	3393	3220	3879	3841	3072	3021
146	Picard	HG19	HG38	3896	3837	3404	3438	3126	3092	5170	5014	2407	2061	2623	2522	2207	2066	1335	1256	4666	4299	3444	3269	3904	3819	3105	3057
147	Picard	HG19	HG38	3828	3787	3504	3433	2742	2709	4764	4627	2421	2121	2573	2456	2250	2176	1414	1341	4684	4564	3495	3274	4075	3867	3172	3125
148	Picard	HG19	HG38	4018	3864	3579	3500	2388	2341	4298	4182	2457	2104	2683	2520	2204	2133	1402	1351	4849	4476	3610	3346	4138	4046	3356	3296
149	Picard	HG19	HG38	3943	3928	3710	3550	2055	2099	3894	3742	2417	2153	2695	2502	2331	2165	1412	1342	4903	4571	3513	3403	4174	3973	3462	3408
150	Picard	HG19	HG38	4160	4041	3784	3677	1859	1799	3540	3414	2489	2216	2809	2727	2406	2276	1477	1407	5102	4672	3624	3470	4205	4059	3506	3435
151	Picard	HG19	HG38	4076	4049	3761	3548	1571	1597	3295	3153	2567	2163	2886	2724	2440	2338	1458	1381	5054	4748	3639	3501	4415	4216	3466	3379
152	Picard	HG19	HG38	4117	4111	3772	3679	1439	1387	3080	2934	2633	2245	2842	2825	2451	2347	1506	1444	5116	4738	3681	3593	4409	4256	3552	3518
153	Picard	HG19	HG38	4196	4095	3806	3697	1203	1209	2780	2663	2678	2351	2985	2802	2555	2431	1609	1561	5164	4885	3718	3569	4433	4331	3780	3705
154	Picard	HG19	HG38	4311	4168	3812	3849	1081	1047	2534	2410	2779	2394	2988	2802	2606	2430	1620	1543	5337	4857	3605	3534	4538	4458	3857	3800
155	Picard	HG19	HG38	4227	4248	3880	3788	919	890	2301	2185	2743	2399	2986	2887	2617	2487	1652	1573	5468	5058	3924	3630	4759	4567	3904	3830
156	Picard	HG19	HG38	4357	4349	3910	3822	791	796	2221	2110	2716	2457	3117	2860	2625	2581	1682	1607	5495	5152	3953	3578	4793	4602	4178	4112
157	Picard	HG19	HG38	4324	4263	3998	3854	703	710	2047	1921	2822	2475	3077	2955	2688	2580	1691	1653	5454	5184	3891	3785	4858	4936	4227	4155
158	Picard	HG19	HG38	4644	4545	4081	3871	623	612	1915	1801	2949	2564	3051	3008	2777	2646	1731	1666	5649	5296	3974	3928	5057	4819	4253	4178
159	Picard	HG19	HG38	4608	4615	3965	3982	570	567	1832	1719	2927	2654	3029	2915	2877	2798	1742	1666	5772	5487	4059	3934	5086	5045	4382	4321
160	Picard	HG19	HG38	4678	4704	4118	4053	488	472	1705	1596	3078	2588	3225	3143	2783	2747	1884	1834	5825	5494	4062	4020	5254	5023	4450	4393
161	Picard	HG19	HG38	4822	4667	4177	3909	481	468	1643	1514	3108	2776	3243	3119	2892	2779	1851	1787	5955	5709	4158	4087	5381	5260	4455	4397
162	Picard	HG19	HG38	4843	4801	4364	4212	409	405	1527	1423	3191	2775	3324	3197	2955	2823	1872	1809	6199	5587	4208	4044	5616	5369	4763	4661
163	Picard	HG19	HG38	4956	4891	4433	4305	370	370	1453	1353	3146	2818	3376	3205	3063	2902	2006	1937	6384	5861	4229	4039	5733	5588	4740	4678
164	Picard	HG19	HG38	4925	5008	4384	4410	347	331	1459	1357	3305	2859	3441	3276	3103	3003	2006	1921	6351	6077	4326	4069	5799	5660	4955	4892
165	Picard	HG19	HG38	5050	4975	4492	4351	315	286	1358	1272	3292	2929	3482	3429	3271	3090	2044	2007	6794	6302	4320	4104	5937	5837	5140	5098
166	Picard	HG19	HG38	5055	5018	4440	4334	266	267	1304	1239	3409	3000	3474	3441	3264	3111	2082	2031	6703	6239	4492	4288	6161	5943	5286	5230
167	Picard	HG19	HG38	5239	5186	4717	4653	243	244	1275	1197	3511	3152	3640	3405	3382	3128	2214	2183	6945	6564	4542	4401	6302	6191	5511	5459
168	Picard	HG19	HG38	5273	5388	4706	4603	248	224	1208	1129	3444	3173	3690	3466	3330	3247	2236	2150	6986	6630	4669	4452	6467	6289	5499	5442
169	Picard	HG19	HG38	5575	5511	4749	4629	200	210	1170	1095	3587	3219	3827	3549	3554	3437	2199	2163	7207	6790	4664	4497	6639	6507	5800	5746
170	Picard	HG19	HG38	5600	5657	4787	4709	199	174	1191	1120	3830	3400	3969	3789	3665	3410	2454	2403	7604	6886	4892	4513	6873	6760	5866	5815
171	Picard	HG19	HG38	5584	5735	4997	4817	191	185	1080	1002	3948	3364	3984	3786	3725	3559	2519	2472	7617	7229	4936	4614	7131	7020	6337	6287
172	Picard	HG19	HG38	5705	5737	5072	5051	161	156	1123	1043	3903	3491	4052	3944	3840	3656	2519	2451	7838	7443	4997	4946	7291	7092	6461	6372
173	Picard	HG19	HG38	5929	6048	5261	5058	204	200	1083	992	4067	3484	4228	3896	3986	3800	2646	2578	8009	7722	5060	4899	7447	7249	6563	6514
174	Picard	HG19	HG38	5924	5882	5372	5270	163	160	1114	1051	4156	3782	4219	4112	4100	3870	2701	2653	8390	7838	5259	5109	7694	7510	6916	6833
175	Picard	HG19	HG38	6172	6190	5338	5210	152	145	1024	947	4174	3802	4353	4167	4146	3950	2740	2656	8559	8082	5344	5097	7889	7632	7084	7007
176	Picard	HG19	HG38	6270	6276	5515	5475	141	141	1023	969	4323	3889	4455	4252	4172	4111	2870	2818	8853	8308	5338	5195	8184	7879	7183	7119
177	Picard	HG19	HG38	6319	6455	5600	5360	164	154	991	908	4361	3968	4523	4302	4329	4151	2973	2911	8984	8339	5523	5239	8514	8290	7553	7513
178	Picard	HG19	HG38	6402	6603	5772	5649	152	141	987	917	4588	4071	4626	4434	4541	4323	2978	2925	9500	8863	5713	5338	8795	8518	7767	7693
179	Picard	HG19	HG38	6670	6563	5821	5800	156	148	943	884	4673	4079	4869	4613	4632	4460	3152	3091	9384	8927	5879	5738	9054	8778	8114	8039
180	Picard	HG19	HG38	6815	6793	5952	5879	132	132	869	821	4817	4390	4803	4775	4736	4594	3273	3207	9570	9028	5951	5645	8924	8931	8220	8167
181	Picard	HG19	HG38	6930	7008	6276	6155	141	136	962	878	4986	4418	5121	4870	4999	4764	3325	3286	9821	9331	6099	5784	9429	9277	8512	8448
182	Picard	HG19	HG38	7152	7374	6319	6166	128	126	921	855	4984	4617	5345	4999	5039	4895	3561	3497	10023	9507	6296	6164	9691	9442	8712	8663
183	Picard	HG19	HG38	7269	7361	6500	6260	131	129	847	786	5146	4783	5329	5077	5229	5019	3512	3463	10327	9912	6555	6179	9999	9815	9097	9038
184	Picard	HG19	HG38	7519	7596	6527	6546	139	133	870	800	5360	4870	5397	5278	5349	5137	3630	3577	10766	10053	6555	6319	10233	9817	9669	9577
185	Picard	HG19	HG38	7674	7844	6703	6608	122	105	850	783	5470	4937	5815	5428	5714	5410	3885	3824	10900	10336	6769	6507	10561	10459	9706	9663
186	Picard	HG19	HG38	7779	8145	6924	6876	126	119	859	784	5679	5083	5885	5691	5555	5319	3957	3903	11223	10869	6945	6759	10807	10718	9897	9852
187	Picard	HG19	HG38	7931	8284	7150	6951	132	130	852	774	5944	5335	5956	5709	5767	5565	4063	4004	11678	10837	7081	6807	11301	10857	10291	10204
188	Picard	HG19	HG38	8363	8472	7262	7238	127	132	857	796	6021	5437	6165	6040	6123	5879	4289	4215	11822	11340	7376	7034	11617	11399	10698	10649
189	Picard	HG19	HG38	8516	8587	7388	7219	107	105	814	764	6202	5569	6374	6096	6349	6073	4522	4493	12200	11650	7539	7320	11859	11687	10946	10903
190	Picard	HG19	HG38	8464	8657	7714	7572	111	121	773	731	6419	5802	6447	6274	6613	6184	4678	4620	12536	11871	7574	7387	12297	12220	11436	11380
191	Picard	HG19	HG38	8791	9047	7894	7727	105	104	799	736	6647	5991	6756	6394	6671	6451	4720	4678	12688	12216	7920	7507	12443	12162	11712	11669
192	Picard	HG19	HG38	8929	9240	8187	7980	129	103	754	706	6852	6204	7037	6852	6931	6765	5033	4967	13122	12622	8030	7755	12934	12622	12156	12072
193	Picard	HG19	HG38	9352	9507	8203	8078	104	107	746	692	7051	6327	7036	6812	7098	6965	5221	5155	13632	13057	8157	7997	13109	13082	12392	12353
194	Picard	HG19	HG38	9478	9700	8370	8336	108	96	753	723	7154	6569	7406	7022	7383	7140	5377	5328	13901	13197	8574	8110	13559	13382	12601	12522
195	Picard	HG19	HG38	9628	9916	8721	8576	98	97	755	686	7486	6774	7566	7381	7560	7237	5477	5422	14407	13713	8674	8337	13982	13694	13138	13093
196	Picard	HG19	HG38	9892	10235	9041	8911	107	106	702	671	7703	7100	7832	7696	7970	7677	5753	5721	14601	14086	9015	8789	14459	14110	13642	13609
197	Picard	HG19	HG38	10237	10445	9244	9010	80	73	747	711	8089	7416	8032	7709	8175	7833	5922	5873	15005	14198	9322	8754	14581	14438	14239	14175
198	Picard	HG19	HG38	10340	10741	9518	9378	101	87	737	698	8331	7436	8226	8076	8391	8022	6124	6060	15377	14828	9681	9079	15214	14873	14401	14366
199	Picard	HG19	HG38	10506	11021	9746	9581	79	90	663	611	8443	7727	8510	8245	8702	8395	6311	6252	15663	15248	9719	9530	15292	15185	14780	14704
200	Picard	HG19	HG38	10957	11386	9908	9807	98	77	687	643	8783	8034	8708	8414	8901	8737	6825	6752	15996	15456	10058	9700	15774	15537	15051	15019
201	Picard	HG19	HG38	11258	11657	10367	10185	102	103	646	601	8972	8189	9194	8871	9049	8848	6933	6880	16261	15786	10325	9932	16067	15874	15632	15570
202	Picard	HG19	HG38	11573	11482	10487	10474	96	98	645	607	9421	8570	9362	9073	9588	9212	7087	7067	16715	16014	10558	10276	16416	16343	16045	16003
203	Picard	HG19	HG38	11595	12041	10671	10498	94	90	607	558	9576	8766	9577	9345	9798	9437	7315	7260	17264	16747	10837	10624	16752	16586	16373	16310
204	Picard	HG19	HG38	12092	12315	11150	10863	83	85	651	605	9883	9228	9967	9522	9877	9670	7842	7793	17426	16801	11304	10725	17381	17054	16809	16745
205	Picard	HG19	HG38	12268	12673	11500	11272	101	82	659	613	10238	9387	10366	9867	10403	10100	7980	7893	17657	16886	11728	11210	17558	17269	17162	17122
206	Picard	HG19	HG38	12435	12960	11663	11560	105	94	627	572	10389	9751	10652	10363	10691	10261	8300	8243	18063	17672	11866	11283	17977	17737	17438	17381
207	Picard	HG19	HG38	12772	13081	11951	11729	82	80	613	585	10774	9908	10840	10478	11124	10770	8575	8529	18518	17886	12232	11771	18258	17945	18078	18028
208	Picard	HG19	HG38	13091	13421	12357	12297	82	86	617	570	11204	10359	11301	10893	11271	10889	8748	8704	18995	18485	12575	12133	18591	18600	18391	18332
209	Picard	HG19	HG38	13285	13698	12534	12269	79	82	571	536	11448	10622	11424	11419	11801	11303	9243	9169	19142	18699	12895	12347	19100	18869	19011	18939
210	Picard	HG19	HG38	13667	14120	12995	12863	87	82	622	576	11771	10868	12034	11561	12022	11696	9557	9524	19645	18919	13083	12613	19390	18958	19225	19175
211	Picard	HG19	HG38	13984	14371	13256	13141	94	90	551	519	12061	11254	12096	12017	12052	11899	9933	9876	20169	19415	13534	13176	19807	19713	19794	19750
212	Picard	HG19	HG38	14124	14656	13436	13352	77	77	570	526	12425	11516	12564	12166	12679	12168	10195	10145	20354	19818	14027	13555	20129	19778	19849	19806
213	Picard	HG19	HG38	14620	15055	14057	13683	80	78	559	518	12778	11965	12894	12787	13035	12922	10427	10410	20668	19936	13967	13591	20478	20228	20680	20623
214	Picard	HG19	HG38	14782	15037	14127	13894	77	63	541	507	13044	12333	13322	12801	13445	13150	10842	10819	21190	20605	14463	13990	20806	20662	20668	20624
215	Picard	HG19	HG38	15105	15457	14669	14414	82	93	497	471	13374	12677	13481	13137	13800	13417	11252	11183	21314	20900	14763	14294	21100	21058	21131	21086
216	Picard	HG19	HG38	15235	15629	14747	14927	70	64	516	491	13987	12778	13954	13471	14260	13783	11597	11543	21383	21097	15175	14660	20963	21063	21582	21539
217	Picard	HG19	HG38	15619	16162	15222	14882	76	73	537	510	14077	13491	14099	13995	14451	14280	11946	11896	22076	21523	15325	14936	21899	21616	22189	22132
218	Picard	HG19	HG38	16015	16302	15745	15571	89	82	521	480	14473	13804	14656	14247	14603	14303	12218	12178	22314	21834	15819	15363	22119	21912	22272	22226
219	Picard	HG19	HG38	16379	16649	15852	15506	75	68	483	441	14971	14208	15082	14823	15093	14763	12833	12801	22676	22058	16381	15522	22260	22181	22748	22681
220	Picard	HG19	HG38	16748	16901	16179	16065	64	57	467	431	15160	14429	15366	14924	15503	15071	13165	13092	22673	22675	16777	16240	22657	22348	23186	23129
221	Picard	HG19	HG38	16527	17110	16459	16300	60	65	505	473	15782	14632	15713	15300	15598	15628	13556	13501	23249	22830	17072	16537	23122	23001	23616	23562
222	Picard	HG19	HG38	16919	17324	16885	16822	62	51	471	440	15647	15172	16083	15649	16332	15830	13793	13786	23540	23048	17401	16975	23195	23176	23755	23701
223	Picard	HG19	HG38	17289	17897	16935	16845	67	67	442	417	16323	15448	16542	16166	16586	16287	14243	14195	23896	23167	17588	17181	23324	22959	24238	24187
224	Picard	HG19	HG38	17534	17618	17688	17460	86	83	455	421	16533	15893	17017	16614	16945	16531	14627	14569	24092	23708	17786	17414	23434	23443	24565	24517
225	Picard	HG19	HG38	18087	18344	17722	17651	55	59	441	424	17075	16178	17391	17137	17112	16966	15078	15067	24161	24007	18150	17719	23793	23963	24959	24926
226	Picard	HG19	HG38	17874	18669	18118	17873	62	63	456	433	17346	16524	17532	17326	17706	17372	15678	15638	24295	24104	18528	17856	24526	24043	25263	25198
227	Picard	HG19	HG38	18435	18677	18519	18243	72	59	443	419	17922	17055	18020	17782	18085	17578	15728	15686	24830	24434	18869	18337	24339	24354	25401	25364
228	Picard	HG19	HG38	18552	18992	18566	18443	68	73	448	424	17921	17370	18244	17982	18428	18358	16403	16351	24891	24573	18948	18506	24608	24500	25828	25770
229	Picard	HG19	HG38	18964	19218	19120	18903	67	63	401	385	18551	17809	18657	18183	18539	18227	16732	16695	25226	24941	19653	19166	24871	24872	25983	25949
230	Picard	HG19	HG38	19012	19555	19510	19616	56	65	443	414	18943	17826	19118	19068	19239	18782	17079	17039	25331	24973	20056	19388	25199	25114	26412	26367
231	Picard	HG19	HG38	19270	19715	19826	19631	69	56	430	400	19301	18621	19617	19164	19745	18945	17569	17538	26151	25389	20546	19848	25232	25235	26342	26268
232	Picard	HG19	HG38	19659	20012	20070	19987	67	57	406	383	19697	18797	19716	19649	20064	19877	17914	17850	25909	25484	20768	20409	25204	25118	26777	26718
233	Picard	HG19	HG38	19925	20434	20398	20129	48	53	414	380	20136	18945	20416	20030	20336	20110	18063	18026	25802	26089	20886	20293	25499	25411	27117	27047
234	Picard	HG19	HG38	20035	20400	20427	20353	59	60	351	331	20363	19641	20948	20524	20614	20276	18707	18633	26451	25715	21096	20810	25836	25758	26864	26812
235	Picard	HG19	HG38	20410	20556	20874	20430	65	52	402	378	20587	19959	21032	21072	21122	20810	18946	18904	26587	26181	21697	20854	25893	25791	27362	27306
236	Picard	HG19	HG38	20465	20727	21243	21091	52	65	395	373	21189	20496	21394	20811	21219	21051	19758	19705	26452	26609	21829	21227	25847	25890	27862	27818
237	Picard	HG19	HG38	20472	21101	21449	21432	71	54	356	337	21317	20855	21606	21183	21587	21051	19961	19901	26644	26416	22168	21827	26023	26316	27997	27965
238	Picard	HG19	HG38	20955	21218	21615	21691	47	52	374	353	22123	21085	21944	21930	21658	21424	20325	20276	26805	26861	22324	21900	26464	26213	28070	28039
239	Picard	HG19	HG38	20879	21214	22009	21723	42	45	348	327	21958	21777	22379	22001	22296	22389	20842	20816	26932	26714	22688	22056	26539	26203	28512	28472
240	Picard	HG19	HG38	21051	21721	22152	21877	55	47	365	343	22200	21715	22798	22464	22330	22164	21345	21296	27248	26917	22963	22494	26449	26370	28373	28329
241	Picard	HG19	HG38	21464	21400	22112	22141	46	56	367	341	22569	22109	23044	22987	22722	22502	21799	21765	26993	26888	23163	22787	26419	26802	28435	28384
242	Picard	HG19	HG38	21380	21847	22490	22380	42	28	337	314	22880	22305	23320	23235	22854	22750	21917	21878	27030	27339	22715	22628	26713	26640	28860	28819
243	Picard	HG19	HG38	21514	21840	22504	22459	52	67	336	318	23071	22467	23298	23019	23191	23002	22185	22143	27481	27375	23342	22685	26910	26909	28884	28838
244	Picard	HG19	HG38	21701	22015	23083	22776	60	46	336	324	23337	22950	23758	23525	23733	23631	22521	22468	27282	27202	23938	23299	26691	26444	29129	29062
245	Picard	HG19	HG38	22182	22322	23001	23108	29	37	356	340	23551	23098	24310	23859	23739	23578	22836	22764	27239	27313	24048	23363	26816	26791	28734	28689
246	Picard	HG19	HG38	22253	22655	23421	23075	36	28	351	332	23941	23515	24215	24110	24018	23534	23253	23215	27582	27214	24260	23822	26845	26996	29387	29349
247	Picard	HG19	HG38	22448	22649	23467	23544	37	40	305	280	24248	23569	24721	24502	24243	23899	23653	23614	27581	27488	24676	23833	27000	27018	29432	29360
248	Picard	HG19	HG38	22286	22590	23657	23566	45	40	341	313	24497	23822	25004	24939	24656	24621	23736	23717	27940	27939	24729	24059	26778	26870	29631	29592
249	Picard	HG19	HG38	22570	22689	23910	23630	19	20	337	313	24790	24144	25156	25183	24746	24856	24275	24250	27792	27665	24627	24391	26888	26799	29213	29167
250	Picard	HG19	HG38	22747	23204	23833	23888	45	44	314	289	24906	24502	25323	25248	25230	25000	24810	24756	27538	27673	24968	24478	26869	27020	29422	29367
251	Picard	HG19	HG38	22948	23027	24281	23978	39	31	323	305	25189	24882	25381	25505	25234	25147	24581	24539	27575	27725	24921	24457	26734	26898	29692	29625
252	Picard	HG19	HG38	22717	23027	24335	24308	32	28	307	278	25852	25075	26011	25589	25325	25566	25006	24975	27451	27762	25029	24864	27193	26951	29281	29230
253	Picard	HG19	HG38	22780	23366	24284	24320	27	28	291	277	25883	25762	25974	25852	25579	25225	25301	25246	27516	27652	25264	24697	27021	27068	29261	29232
254	Picard	HG19	HG38	23155	23234	24309	24224	36	37	269	255	25877	25692	26123	25988	25582	25579	25707	25663	27255	27576	25358	24992	26810	27056	29609	29548
255	Picard	HG19	HG38	23112	23558	24523	24357	36	29	286	278	25903	25569	26284	26288	25719	25858	25740	25684	27505	27306	25225	25038	26860	26874	29459	29416
256	Picard	HG19	HG38	23350	23375	24941	24837	41	33	293	280	26198	25766	26553	26378	26230	25916	26281	26239	27538	27698	25750	25027	26753	26810	29532	29481
257	Picard	HG19	HG38	23423	23419	24752	24729	26	29	275	270	26922	26042	26873	26503	26121	25948	26695	26656	27738	27722	26057	25471	26570	26778	29592	29541
258	Picard	HG19	HG38	23180	23455	24907	24726	36	28	288	273	26753	26709	27031	27142	26468	26392	26561	26532	27388	27398	26024	25602	26724	26808	29207	29154
259	Picard	HG19	HG38	23736	23752	24986	24932	28	27	274	239	26810	26487	27054	27074	26925	26488	26945	26905	27561	27631	25816	25789	26493	26481	29117	29078
260	Picard	HG19	HG38	23281	23749	25028	25159	27	23	259	239	26963	26806	27347	27234	26665	26721	27215	27187	27472	27613	25994	25573	26820	26767	29388	29359
261	Picard	HG19	HG38	23578	23495	24943	24980	25	28	238	210	27107	26888	27468	27456	26656	26796	27188	27161	27223	27546	26311	25755	26652	26681	29187	29147
262	Picard	HG19	HG38	23227	23638	25122	24949	16	22	267	250	27307	27255	27311	27200	26775	26844	27727	27683	27401	27521	26000	25775	26388	26320	28890	28854
263	Picard	HG19	HG38	23467	23552	25075	24982	24	30	243	227	27471	27614	27470	27712	26930	26878	27888	27832	26987	27286	26096	25521	26132	26462	28850	28795
264	Picard	HG19	HG38	23539	23601	25197	25143	29	24	256	237	27242	27359	27983	27778	27157	27098	27885	27838	27302	26980	26043	25871	26294	26388	29117	29071
265	Picard	HG19	HG38	23511	23878	25435	25270	21	19	266	248	27589	27300	27540	27645	26963	27067	28118	28088	26709	27438	26245	25791	26010	26152	29139	29127
266	Picard	HG19	HG38	23595	23482	25299	25257	29	26	253	245	27726	27240	27721	27677	27007	27081	28173	28149	26695	27011	26085	25737	26101	26115	28649	28602
267	Picard	HG19	HG38	23552	23547	25215	25151	18	20	243	226	27549	27793	28048	28003	27463	27314	28571	28548	26836	26779	26475	25896	25774	25891	28784	28724
268	Picard	HG19	HG38	23276	23563	25126	25074	19	12	242	216	27875	27899	28251	28118	27472	27280	28476	28429	26638	26820	26528	25915	25902	25857	28367	28326
269	Picard	HG19	HG38	23545	23504	24836	25150	27	28	237	219	28417	27973	28072	28298	27574	27557	28575	28537	26467	26492	26311	26130	25784	25861	28443	28407
270	Picard	HG19	HG38	23571	23503	25176	25098	24	24	238	218	27830	27894	28211	28096	27763	27896	28337	28323	26283	26711	26185	25952	25449	25655	28325	28264
271	Picard	HG19	HG38	23457	23646	25172	25004	16	27	228	216	28136	28155	28241	28452	27553	27647	28991	28956	26383	26683	25896	25971	25158	25339	28032	27979
272	Picard	HG19	HG38	23190	23596	25430	25430	26	20	208	199	28222	28219	27952	28160	27385	27573	29123	29080	25962	26173	26441	25985	25129	25178	27686	27648
273	Picard	HG19	HG38	23646	23286	24987	24880	27	21	241	219	27958	28286	28450	28375	27577	27440	29303	29275	26040	26419	26182	25758	24935	25302	27804	27778
274	Picard	HG19	HG38	23376	23489	24946	25342	25	23	221	211	28151	28145	28033	28045	27428	27337	29514	29479	25499	26003	26137	25750	24724	24693	27546	27515
275	Picard	HG19	HG38	23459	23692	25038	25032	22	29	208	184	28089	28219	28001	28251	27417	27555	29051	29025	25557	25712	26099	25665	24701	24880	27444	27395
276	Picard	HG19	HG38	23222	23447	25191	24811	19	16	212	196	28171	28153	27934	27877	27357	27408	29291	29234	25530	25770	26178	25939	24371	24495	26808	26774
277	Picard	HG19	HG38	23239	22952	25009	25087	26	21	202	189	28028	28221	28137	28367	27324	27407	29129	29094	25091	25250	25790	25607	24287	24347	26917	26867
278	Picard	HG19	HG38	23220	23386	24958	24960	26	27	219	209	27852	28200	28331	28328	27444	27496	29302	29282	25068	25471	26236	25541	24234	24131	27146	27097
279	Picard	HG19	HG38	22943	22987	24829	24796	24	24	205	194	27632	28202	28113	28163	27353	27602	29195	29173	25157	25320	26176	25700	24207	24351	26675	26640
280	Picard	HG19	HG38	23091	23210	24705	24705	13	19	169	163	28110	28272	28381	28402	27148	27357	29170	29153	24764	25076	25532	25938	23580	23975	26364	26321
281	Picard	HG19	HG38	23081	23038	24573	24772	19	18	177	169	27757	27956	27858	28247	27112	27333	28756	28716	24525	24904	25845	25239	23439	23751	26228	26175
282	Picard	HG19	HG38	22938	22583	24720	24689	20	13	199	180	27984	28222	27826	28193	27385	27214	29118	29087	24224	24584	25649	25323	23519	23530	25982	25947
283	Picard	HG19	HG38	22895	22809	24400	24460	13	13	227	210	27780	28106	27719	27771	27121	27068	29218	29195	24067	24440	25503	25201	23157	23113	25605	25545
284	Picard	HG19	HG38	22611	22416	24688	24537	26	24	184	178	27659	27912	27342	27699	26968	27092	29363	29335	23996	24437	25342	25059	22706	23102	25396	25371
285	Picard	HG19	HG38	22340	22467	24089	24170	17	15	202	184	27608	27585	27866	27616	26724	27217	29580	29553	23926	23936	25640	25191	22607	22665	25376	25325
286	Picard	HG19	HG38	22337	22378	24190	24330	14	17	200	188	27414	27872	27450	27683	26561	26862	28956	28941	23388	23952	25345	25168	22514	22758	25026	24991
287	Picard	HG19	HG38	22117	22096	24040	23974	19	17	191	169	27592	28114	27477	27595	26623	26722	29076	29054	22822	23343	25192	25044	22126	22196	24780	24719
288	Picard	HG19	HG38	21842	21841	23890	23854	14	13	188	155	27294	27425	27229	27460	26672	26511	29233	29178	22737	23251	24955	24837	21963	21935	24720	24680
289	Picard	HG19	HG38	22177	21984	23901	23911	23	19	169	154	27493	27612	27278	27489	26489	26707	28867	28845	22729	22970	24870	24666	21675	21797	24200	24141
290	Picard	HG19	HG38	21639	21804	23894	23908	13	14	175	167	26903	27554	27089	27245	26412	26474	28682	28643	22531	22697	24894	24430	21302	21395	23997	23973
291	Picard	HG19	HG38	21597	21841	23581	23760	15	20	174	158	26944	27446	27043	27117	26235	26319	28615	28604	22252	22666	24709	24383	21047	21507	23434	23392
292	Picard	HG19	HG38	21595	21693	23394	23432	24	17	163	148	26908	27439	26898	27050	26037	26272	28645	28621	21830	22319	24460	24290	20803	21201	23458	23417
293	Picard	HG19	HG38	21454	21129	23132	23358	15	19	165	151	26625	26905	26766	26807	25728	26178	28850	28803	21533	22135	24158	24074	20566	20592	23138	23077
294	Picard	HG19	HG38	21221	21346	23250	23117	12	12	151	134	26667	27070	26493	26874	25938	25592	28244	28203	21344	21853	23975	23876	20345	20477	22659	22643
295	Picard	HG19	HG38	21314	21168	22956	22955	15	15	158	147	26361	27006	26250	26574	25590	25911	28251	28241	20995	21535	24146	23757	20099	20168	22501	22487
296	Picard	HG19	HG38	21260	20726	22789	22816	15	8	148	131	26347	26609	25966	26393	25256	25656	27954	27910	20676	21145	24201	23727	19785	19958	22381	22343
297	Picard	HG19	HG38	20693	20729	22876	22763	17	20	141	131	26196	26470	26175	26013	25335	25403	27992	27940	20585	20779	23907	23458	19115	19593	22058	22019
298	Picard	HG19	HG38	20960	20567	22459	22624	19	13	180	173	26157	26567	25833	26014	25008	25226	27756	27721	20107	20772	23282	22968	19019	19258	21340	21298
299	Picard	HG19	HG38	20460	20591	22307	22520	19	18	141	129	25914	26358	25682	25977	24694	24949	28000	27976	19689	20307	23344	23057	18843	18903	21344	21302
300	Picard	HG19	HG38	20340	20020	22146	22191	11	16	170	158	25856	26081	25588	25614	24489	24732	27545	27527	19419	19943	23372	22903	18278	18382	21095	21060
301	Picard	HG19	HG38	20089	19859	22517	22210	8	11	173	160	25365	25872	25410	25611	24894	24833	27366	27340	19171	19610	23297	23184	17973	18088	20314	20278
302	Picard	HG19	HG38	19886	19667	21538	21829	18	10	139	127	25148	25777	25289	25220	24348	24561	27189	27148	18826	19344	22861	22681	17883	17978	19972	19923
303	Picard	HG19	HG38	19578	19213	21589	21607	22	19	185	177	25076	25633	24739	25366	24197	24393	27042	27013	18386	18899	22697	22612	17658	17949	19581	19551
304	Picard	HG19	HG38	19278	19129	21207	21597	14	20	159	152	24948	25322	24756	24801	23774	24071	26297	26277	18361	18699	22641	22322	17029	17317	19329	19289
305	Picard	HG19	HG38	18934	18698	21290	21107	18	17	124	115	24881	25520	24339	24757	23574	23986	26635	26603	17891	18436	22220	22189	16810	16910	19367	19318
306	Picard	HG19	HG38	18853	18665	21198	21445	17	14	147	137	24358	24941	23958	24402	23428	23727	26219	26193	17426	18124	21656	21680	16418	16735	18712	18673
307	Picard	HG19	HG38	18904	18743	20696	20853	10	9	172	161	23818	24582	24203	24300	22903	23269	25976	25968	17077	17581	21661	21737	16170	16290	18329	18286
308	Picard	HG19	HG38	18591	18293	20384	20501	9	15	154	141	23842	24792	23653	23843	22936	23080	26204	26183	16732	17209	21746	21415	15842	16108	18038	17987
309	Picard	HG19	HG38	18402	17924	20409	20536	11	11	148	140	23714	24196	23414	23806	22671	22824	25762	25727	16426	16945	21226	21154	15136	15476	17502	17444
310	Picard	HG19	HG38	18139	17886	19898	20089	14	13	137	128	23480	23893	23182	23357	22621	22728	25473	25446	15998	16627	21082	20709	15200	15257	17399	17358
311	Picard	HG19	HG38	17567	17404	19959	19806	19	13	162	151	23073	23756	22910	23186	22053	22655	25277	25248	15771	16091	20739	20578	14889	15023	16781	16713
312	Picard	HG19	HG38	17492	17337	19571	19708	15	21	160	147	23026	23894	22747	22796	21864	21925	25223	25196	15269	15980	20580	20626	14412	14677	16515	16472
313	Picard	HG19	HG38	17303	16781	19312	19403	16	13	152	130	22474	23125	22487	22725	21461	21888	24816	24774	15335	15623	20311	20193	14190	14339	16075	16006
314	Picard	HG19	HG38	17117	16622	18873	19240	19	18	142	130	22591	23106	22075	22588	21315	21530	24235	24199	14766	15309	20087	19801	13890	13999	15860	15810
315	Picard	HG19	HG38	16730	16568	18850	18786	10	15	147	134	22020	22654	21851	22066	20802	21578	24254	24235	14463	14928	19754	19834	13280	13662	15390	15365
316	Picard	HG19	HG38	16536	16308	18624	18612	23	17	136	122	21590	22668	21409	21709	20750	20553	23926	23898	14170	14698	19521	19244	12989	13215	15219	15176
317	Picard	HG19	HG38	16242	15945	18136	18515	16	13	145	132	21268	22182	21267	21656	20503	20821	23813	23790	13682	14033	19198	19195	12665	12945	14574	14537
318	Picard	HG19	HG38	15816	15543	17963	18129	18	8	147	136	21127	21735	20976	21260	20084	20532	23129	23097	13235	13828	18927	18731	12332	12490	14481	14456
319	Picard	HG19	HG38	15737	15255	17342	17556	11	16	129	120	20994	21529	20445	20827	19986	20016	23215	23203	12877	13761	18610	18662	11936	12007	13922	13877
320	Picard	HG19	HG38	15283	15058	17401	17354	18	15	110	115	20683	21241	20535	20486	19395	19845	22682	22646	12306	12837	18092	18318	11524	11812	13559	13520
321	Picard	HG19	HG38	15239	14453	17004	17262	16	17	145	137	20084	20941	19734	20258	19293	19536	22412	22377	12405	12802	17977	17842	11501	11586	13123	13084
322	Picard	HG19	HG38	14794	14579	16808	17174	14	20	108	100	20031	20747	19655	19810	18938	19126	22240	22230	11857	12335	17969	17878	10933	11094	12779	12729
323	Picard	HG19	HG38	14467	14254	16531	16494	17	20	121	112	19643	20295	19356	19947	18584	19058	21682	21667	11528	12013	17206	17246	10680	10888	12421	12395
324	Picard	HG19	HG38	14286	13551	16302	16444	24	21	102	95	19597	20114	18893	19436	18203	18310	21504	21469	11128	11744	17142	17129	10241	10577	11954	11926
325	Picard	HG19	HG38	13706	13346	15778	15919	14	20	128	123	19065	19752	18618	18843	17745	18494	21427	21396	10850	11327	16843	16585	9855	10096	11701	11668
326	Picard	HG19	HG38	13635	13032	15837	15788	9	6	106	95	18573	19487	18273	18456	17637	17713	21090	21068	10651	10985	16304	16378	9628	9907	11500	11467
327	Picard	HG19	HG38	13484	12869	15225	15434	22	16	109	96	18333	18995	18046	18366	17315	17557	20775	20739	10101	10745	16048	16093	9424	9340	10871	10836
328	Picard	HG19	HG38	12890	12676	15059	15322	12	10	121	108	18019	18693	17671	18056	16948	17121	20197	20167	9831	10372	15916	15979	9024	9457	10525	10501
329	Picard	HG19	HG38	12548	12125	14748	14761	20	14	119	108	17575	18548	17278	17564	16528	16960	19780	19757	9503	10083	15513	15604	8684	8887	10364	10318
330	Picard	HG19	HG38	12376	12008	14334	14736	9	8	123	111	17231	18128	17135	17233	16216	16647	19671	19663	9070	9753	15426	15145	8354	8518	9936	9912
331	Picard	HG19	HG38	11963	11675	14016	14204	19	18	127	115	17146	17804	16484	16858	15801	16271	19312	19280	9046	9336	14826	14935	8013	8202	9683	9656
332	Picard	HG19	HG38	11802	11422	13821	14035	9	16	123	108	16800	17410	16229	16749	15550	15758	18668	18643	8529	9001	14574	14609	7806	7928	9442	9403
333	Picard	HG19	HG38	11539	11049	13439	13657	14	11	105	93	16292	17161	15928	16214	15303	15544	18579	18548	8159	8717	14489	14214	7476	7698	9070	9034
334	Picard	HG19	HG38	11129	10861	13353	13408	19	15	120	106	15848	16855	15559	15821	14754	15255	18186	18149	7953	8251	13844	14049	7076	7317	8603	8582
335	Picard	HG19	HG38	11040	10433	13088	13098	14	14	114	108	15433	16346	15401	15712	14380	14724	17807	17781	7748	8245	13869	13996	7165	7207	8301	8264
336	Picard	HG19	HG38	10464	9954	12380	12851	14	15	103	97	15184	15932	15027	15216	14483	14611	17509	17474	7371	7783	13310	13211	6778	6907	8047	8002
337	Picard	HG19	HG38	10406	9814	12417	12370	18	15	103	99	14865	15462	14595	14803	13900	14172	17083	17054	7036	7504	13002	13160	6466	6475	7758	7727
338	Picard	HG19	HG38	9971	9405	11973	12021	11	13	106	95	14443	15427	14237	14529	13757	14135	16592	16592	6739	7257	12803	12792	6294	6606	7561	7522
339	Picard	HG19	HG38	9577	9165	11559	11895	10	13	108	99	14447	14860	13850	14345	13118	13447	16662	16641	6537	6908	12447	12362	5902	6042	7245	7234
340	Picard	HG19	HG38	9443	8878	11254	11445	12	12	99	98	13808	14765	13727	13913	12815	13265	16076	16045	6406	6719	12052	12220	5688	5807	7147	7112
341	Picard	HG19	HG38	8999	8670	11108	11309	16	14	97	92	13406	14420	13242	13519	12565	12854	15542	15528	6110	6535	11562	11854	5417	5601	6637	6608
342	Picard	HG19	HG38	8685	8347	10899	10876	15	16	111	98	13267	13969	13036	13229	12255	12475	15443	15433	5880	6098	11292	11393	5341	5502	6371	6356
343	Picard	HG19	HG38	8600	8085	10288	10594	14	12	96	82	12805	13632	12586	13000	11943	12302	14748	14736	5639	5995	11001	11005	5032	5062	6125	6112
344	Picard	HG19	HG38	8110	7871	9898	10132	10	17	103	93	12391	13309	12160	12622	11707	11978	14708	14680	5351	5758	10684	10740	4848	4953	6006	5982
345	Picard	HG19	HG38	7854	7488	9727	9874	11	4	105	95	12297	13058	11841	12140	11122	11560	14325	14320	5143	5474	10265	10554	4634	4780	5810	5791
346	Picard	HG19	HG38	7593	7265	9419	9661	10	11	97	90	11753	12500	11310	11911	11009	11200	14106	14079	4914	5221	10156	10191	4551	4645	5498	5482
347	Picard	HG19	HG38	7473	6874	9035	9184	10	12	106	97	11702	12216	11282	11264	10615	10897	13493	13469	4838	5088	9802	9884	4143	4279	5166	5150
348	Picard	HG19	HG38	7164	6938	8911	9032	11	5	95	86	11121	12009	10677	10934	10148	10636	13093	13099	4520	4772	9525	9481	4011	4224	4979	4931
349	Picard	HG19	HG38	6874	6463	8505	8730	14	15	88	82	10637	11674	10444	10873	9858	10203	12641	12633	4184	4629	9086	9169	3853	3868	4797	4778
350	Picard	HG19	HG38	6591	6272	8231	8376	6	7	86	84	10382	11076	10081	10326	9587	9876	12710	12689	4148	4340	8886	9086	3647	3820	4660	4620
351	Picard	HG19	HG38	6409	6050	8141	8193	9	7	77	74	9917	10835	9629	10092	9236	9493	11966	11950	3968	4258	8529	8597	3399	3502	4436	4403
352	Picard	HG19	HG38	6147	5669	7706	7872	14	12	97	83	9631	10422	9633	9625	8839	9163	11863	11848	3692	4069	8231	8301	3287	3419	4173	4145
353	Picard	HG19	HG38	6036	5628	7562	7726	7	9	108	103	9436	10317	9169	9653	8677	8852	11641	11618	3596	3856	8292	8287	3104	3169	4007	3981
354	Picard	HG19	HG38	5708	5350	7384	7507	8	8	86	85	9317	9653	9082	9177	8476	8836	11326	11311	3344	3565	7897	8038	2839	3051	3780	3761
355	Picard	HG19	HG38	5481	5329	6948	7073	10	9	88	83	8947	9446	8759	8888	8220	8362	10768	10742	3166	3466	7470	7539	2746	2819	3567	3540
356	Picard	HG19	HG38	5384	4820	6809	6949	13	14	91	87	8415	9221	8382	8748	7879	8180	10387	10382	2980	3256	7250	7359	2730	2730	3387	3349
357	Picard	HG19	HG38	5081	4790	6472	6657	13	12	79	73	8372	8899	8235	8376	7670	7912	10019	10011	2807	3112	7045	7134	2513	2634	3247	3217
358	Picard	HG19	HG38	4931	4470	6197	6345	20	19	81	70	7955	8746	7743	8072	7271	7508	9792	9766	2745	2926	6680	6847	2349	2418	3047	3018
359	Picard	HG19	HG38	4626	4397	5871	6074	16	12	82	81	7701	8338	7517	7872	7194	7539	9414	9407	2647	2843	6466	6602	2191	2293	2965	2935
360	Picard	HG19	HG38	4414	4133	5711	5827	14	16	89	82	7351	8092	7269	7514	6814	7063	9274	9244	2477	2689	6126	6238	2087	2161	2846	2829
361	Picard	HG19	HG38	4243	3844	5547	5689	10	9	72	61	7257	7823	6919	7150	6508	6829	8856	8839	2351	2487	6095	6040	1942	1989	2642	2620
362	Picard	HG19	HG38	4072	3637	5335	5341	13	9	79	76	7026	7504	6693	6815	6274	6506	8595	8585	2126	2369	5772	6010	1955	1974	2458	2438
363	Picard	HG19	HG38	3786	3472	4973	5274	7	8	87	85	6723	7236	6323	6624	6049	6244	8386	8376	2092	2319	5537	5683	1767	1836	2388	2376
364	Picard	HG19	HG38	3740	3367	5072	5019	8	11	69	64	6487	7174	6329	6510	5965	6024	7981	7951	1962	2079	5298	5437	1656	1688	2225	2215
365	Picard	HG19	HG38	3564	3211	4711	4877	11	12	83	78	6168	6730	5937	6156	5667	5947	7722	7709	1870	2030	5099	5128	1589	1664	2117	2092
366	Picard	HG19	HG38	3378	3074	4573	4668	9	10	75	66	5920	6556	5818	6008	5259	5594	7584	7559	1795	1952	4878	5013	1416	1554	1956	1939
367	Picard	HG19	HG38	3035	3000	4349	4424	15	14	67	60	5664	6267	5630	5850	5222	5289	7171	7159	1592	1805	4653	4834	1377	1428	1911	1875
368	Picard	HG19	HG38	3015	2756	4141	4192	11	8	58	54	5614	6055	5248	5655	4876	5164	6942	6917	1573	1611	4529	4575	1322	1339	1853	1829
369	Picard	HG19	HG38	2825	2588	3890	4107	8	12	89	77	5298	5798	5060	5110	4748	5045	6637	6623	1453	1588	4316	4362	1265	1274	1721	1689
370	Picard	HG19	HG38	2722	2540	3757	3896	13	5	77	67	5145	5572	4864	5097	4584	4625	6475	6464	1402	1515	4106	4215	1132	1202	1631	1610
371	Picard	HG19	HG38	2670	2318	3619	3615	14	12	65	59	4764	5293	4677	4802	4328	4528	6267	6245	1257	1479	3990	4036	1107	1123	1531	1518
372	Picard	HG19	HG38	2444	2259	3353	3542	8	9	80	79	4628	5136	4478	4628	4146	4287	6044	6029	1263	1295	3659	3812	1036	1102	1476	1442
373	Picard	HG19	HG38	2416	2138	3302	3294	10	11	86	81	4314	4920	4367	4457	4027	4258	5740	5722	1170	1248	3605	3717	936	998	1413	1386
374	Picard	HG19	HG38	2175	1949	2982	3229	8	5	59	58	4303	4671	4090	4352	3735	3866	5430	5413	1096	1197	3275	3453	885	903	1338	1318
375	Picard	HG19	HG38	2047	1942	2867	2899	6	10	57	55	3998	4456	3947	4030	3604	3771	5379	5354	994	1105	3272	3192	877	899	1216	1194
376	Picard	HG19	HG38	1917	1749	2761	2857	7	9	74	68	3695	4122	3634	3856	3320	3601	5008	4983	987	1058	2981	3073	806	815	1220	1183
377	Picard	HG19	HG38	1882	1645	2663	2627	6	7	68	64	3705	4080	3517	3717	3224	3344	4849	4822	948	1007	2875	2968	763	783	1117	1086
378	Picard	HG19	HG38	1781	1585	2535	2658	7	6	65	62	3529	3838	3389	3565	3096	3251	4763	4758	843	967	2795	2819	702	754	1095	1075
379	Picard	HG19	HG38	1551	1519	2333	2451	7	5	65	65	3260	3785	3179	3265	2898	3116	4460	4447	790	862	2703	2744	644	689	1032	1011
380	Picard	HG19	HG38	1533	1330	2215	2178	7	5	60	52	3125	3474	3030	3070	2858	2948	4193	4188	730	845	2503	2641	613	643	1008	981
381	Picard	HG19	HG38	1424	1265	2147	2286	8	9	68	64	2996	3287	2939	3043	2653	2731	4007	3992	736	819	2348	2432	565	582	862	836
382	Picard	HG19	HG38	1406	1226	2003	2124	6	5	57	52	2822	3161	2768	2939	2537	2643	3834	3833	629	712	2240	2345	539	555	892	865
383	Picard	HG19	HG38	1300	1189	1967	1997	6	13	54	47	2701	3086	2630	2770	2465	2531	3653	3633	629	694	2123	2191	509	512	794	771
384	Picard	HG19	HG38	1185	1095	1757	1797	12	6	51	48	2602	2973	2518	2613	2349	2464	3551	3540	595	628	1989	2153	476	488	746	721
385	Picard	HG19	HG38	1112	989	1593	1681	10	10	64	64	2463	2737	2411	2507	2138	2347	3311	3286	512	604	1984	1962	439	463	771	749
386	Picard	HG19	HG38	1086	920	1572	1658	9	15	64	63	2311	2639	2252	2372	2067	2153	3280	3269	506	569	1801	1900	388	436	658	646
387	Picard	HG19	HG38	1027	930	1520	1550	15	8	58	57	2215	2518	2193	2287	1931	2055	3004	3005	445	517	1746	1786	368	388	675	648
388	Picard	HG19	HG38	974	841	1433	1439	7	7	57	54	2083	2312	2047	2088	1763	1922	2920	2914	510	496	1618	1594	378	368	656	629
389	Picard	HG19	HG38	903	751	1328	1420	13	6	59	56	2033	2237	1920	2091	1658	1762	2810	2810	465	451	1584	1633	359	349	611	587
390	Picard	HG19	HG38	800	691	1245	1238	4	9	56	53	1860	2104	1819	1902	1560	1693	2734	2719	411	441	1431	1510	321	356	581	572
391	Picard	HG19	HG38	735	659	1163	1168	8	9	44	42	1728	1991	1776	1806	1558	1559	2434	2415	377	401	1386	1414	301	288	555	532
392	Picard	HG19	HG38	664	645	1072	1159	14	13	52	44	1711	1881	1619	1749	1451	1496	2414	2392	348	417	1244	1285	299	303	498	480
393	Picard	HG19	HG38	675	584	1085	1150	4	5	62	55	1594	1790	1571	1558	1427	1459	2297	2279	331	378	1236	1236	294	308	495	485
394	Picard	HG19	HG38	596	529	886	986	7	3	54	50	1554	1676	1465	1550	1324	1413	2099	2086	341	345	1132	1190	256	258	432	413
395	Picard	HG19	HG38	588	545	914	883	6	11	56	51	1467	1662	1406	1434	1283	1345	1951	1935	303	327	1081	1164	220	255	457	432
396	Picard	HG19	HG38	539	503	853	875	12	14	52	48	1348	1529	1331	1362	1133	1234	1923	1914	342	338	1052	1071	223	204	470	451
397	Picard	HG19	HG38	521	450	818	858	13	9	59	56	1222	1495	1291	1415	1098	1119	1827	1818	284	296	969	998	209	223	414	397
398	Picard	HG19	HG38	496	419	736	788	4	7	45	45	1233	1366	1160	1241	1007	1074	1755	1746	269	307	905	959	198	183	416	388
399	Picard	HG19	HG38	433	382	703	718	13	9	50	46	1104	1280	1075	1144	935	1006	1677	1665	244	284	826	883	209	197	370	346
400	Picard	HG19	HG38	381	359	669	696	11	12	51	42	1047	1226	1103	1123	887	968	1594	1578	258	240	780	810	181	183	384	355
401	Picard	HG19	HG38	389	346	587	669	4	4	50	46	1001	1151	987	1038	870	915	1493	1480	240	288	745	802	188	204	337	311
402	Picard	HG19	HG38	326	284	566	578	8	4	42	37	964	1051	930	986	813	896	1373	1366	231	237	720	697	156	167	341	311
403	Picard	HG19	HG38	371	293	530	560	7	9	56	53	880	1055	922	994	780	771	1305	1296	240	225	710	698	144	152	362	340
404	Picard	HG19	HG38	308	281	469	498	5	7	56	48	839	948	845	911	703	741	1320	1322	207	214	639	696	136	142	305	293
405	Picard	HG19	HG38	281	227	448	455	10	5	57	49	782	904	778	827	638	707	1223	1217	219	216	618	635	130	126	331	320
406	Picard	HG19	HG38	247	194	427	460	6	4	39	39	766	859	753	763	625	647	1168	1157	193	197	543	595	137	136	286	281
407	Picard	HG19	HG38	229	200	406	414	12	9	51	48	710	840	746	734	580	663	1068	1066	205	206	548	537	141	159	295	278
408	Picard	HG19	HG38	230	194	363	394	10	9	39	33	637	774	634	712	546	591	1066	1061	177	197	459	506	135	104	298	292
409	Picard	HG19	HG38	188	200	397	360	0	8	37	33	611	699	611	661	514	540	937	931	171	185	497	478	131	155	259	243
410	Picard	HG19	HG38	191	164	398	382	12	8	48	38	623	708	615	631	538	512	946	941	190	186	458	461	128	127	253	232
411	Picard	HG19	HG38	186	152	319	347	11	5	51	49	576	623	587	595	417	497	867	856	165	168	454	444	128	123	255	240
412	Picard	HG19	HG38	153	154	270	300	14	9	45	44	530	613	564	564	417	423	788	788	172	165	405	432	133	118	287	261
413	Picard	HG19	HG38	154	118	287	288	6	16	51	40	516	603	536	559	407	422	835	826	183	157	372	427	110	113	256	250
414	Picard	HG19	HG38	126	118	253	266	11	6	59	47	446	553	499	554	420	421	770	761	164	187	371	345	119	112	249	247
415	Picard	HG19	HG38	122	117	216	244	4	5	46	44	443	463	499	485	359	403	720	716	158	156	318	353	113	113	286	258
416	Picard	HG19	HG38	132	112	209	231	9	5	47	46	513	457	480	498	372	372	699	678	154	153	324	359	106	110	269	254
417	Picard	HG19	HG38	138	98	202	194	9	5	65	57	399	486	401	470	346	349	642	635	145	162	325	339	105	96	249	234
418	Picard	HG19	HG38	115	109	175	185	5	12	33	33	399	461	425	453	300	337	667	662	143	135	274	290	86	92	263	236
419	Picard	HG19	HG38	106	98	147	178	7	5	54	50	377	433	402	386	289	326	584	577	159	136	306	263	113	107	257	248
420	Picard	HG19	HG38	94	84	162	159	7	5	39	35	370	413	355	409	284	257	565	569	118	134	270	280	88	95	258	238
421	Picard	HG19	HG38	89	86	183	183	4	5	46	43	330	384	362	334	236	262	541	533	130	127	266	262	92	88	252	233
422	Picard	HG19	HG38	85	69	134	144	8	7	67	57	313	344	377	365	232	247	511	508	128	142	254	263	104	103	229	222
423	Picard	HG19	HG38	72	65	159	137	17	12	41	38	314	329	330	352	232	224	502	482	139	127	249	259	92	83	242	218
424	Picard	HG19	HG38	80	60	143	168	5	8	44	39	299	322	356	335	255	232	489	479	151	130	229	249	105	102	223	212
425	Picard	HG19	HG38	72	67	125	118	7	8	41	34	282	323	323	337	221	256	482	471	131	128	245	201	107	90	176	159
426	Picard	HG19	HG38	67	53	124	131	4	5	43	40	277	279	307	298	196	223	452	438	128	128	225	234	95	90	229	208
427	Picard	HG19	HG38	51	48	100	109	5	3	40	38	262	297	276	314	218	210	409	403	125	135	234	236	96	86	206	185
428	Picard	HG19	HG38	56	52	98	109	11	12	39	36	243	257	273	282	174	201	376	372	112	119	205	210	112	105	197	186
429	Picard	HG19	HG38	61	50	97	105	9	9	51	40	259	302	280	286	187	193	412	397	144	132	182	206	85	98	227	203
430	Picard	HG19	HG38	41	37	84	80	6	4	43	41	266	291	262	276	166	169	364	362	135	137	176	211	78	91	228	207
431	Picard	HG19	HG38	42	46	69	88	4	7	48	43	210	226	234	252	166	170	334	320	137	133	166	192	89	93	228	210
432	Picard	HG19	HG38	38	34	94	91	4	1	35	32	215	232	234	253	166	173	369	360	127	124	180	158	90	101	210	189
433	Picard	HG19	HG38	45	51	67	69	5	7	38	38	202	226	222	228	166	146	320	315	102	104	175	151	80	87	223	212
434	Picard	HG19	HG38	47	27	63	64	7	6	50	47	216	225	214	209	149	145	360	352	111	109	160	156	73	68	214	195
435	Picard	HG19	HG38	34	39	76	65	5	9	29	27	204	208	223	223	130	169	322	325	104	118	177	192	86	80	201	190
436	Picard	HG19	HG38	34	23	64	69	5	2	52	43	159	220	249	246	151	133	311	317	119	95	181	167	98	66	216	208
437	Picard	HG19	HG38	29	26	66	77	9	6	41	38	191	190	228	204	155	149	314	307	113	121	134	154	87	82	182	181
438	Picard	HG19	HG38	26	37	66	64	7	4	32	29	181	197	195	215	131	149	323	313	138	119	183	162	85	102	206	189
439	Picard	HG19	HG38	34	36	55	54	6	5	42	36	182	199	193	210	142	143	315	304	116	97	153	145	88	74	216	206
440	Picard	HG19	HG38	29	24	72	55	9	10	39	35	167	180	181	196	134	130	287	276	120	101	142	147	92	94	220	208
441	Picard	HG19	HG38	30	31	57	72	2	2	38	33	154	170	198	203	129	126	302	295	116	118	162	152	91	93	187	171
442	Picard	HG19	HG38	27	22	52	50	5	2	52	49	163	182	218	192	121	110	264	268	117	117	147	145	78	88	192	182
443	Picard	HG19	HG38	21	31	69	47	7	3	37	33	154	163	193	219	120	132	280	277	105	99	143	161	91	82	201	186
444	Picard	HG19	HG38	31	29	41	55	2	5	33	35	159	166	166	185	114	112	268	264	121	123	138	144	82	77	209	191
445	Picard	HG19	HG38	31	36	44	59	6	7	31	30	155	162	176	186	115	114	261	254	123	108	140	140	74	80	186	179
446	Picard	HG19	HG38	26	29	38	53	5	4	33	32	137	152	182	169	115	102	246	239	121	114	153	139	65	65	188	180
447	Picard	HG19	HG38	22	30	56	36	5	4	26	22	159	144	193	159	114	108	249	248	115	128	166	130	96	74	191	179
448	Picard	HG19	HG38	38	31	42	44	10	7	26	27	137	142	209	193	111	115	225	218	114	105	120	155	63	86	188	169
449	Picard	HG19	HG38	32	18	47	57	4	5	32	29	140	146	179	200	110	104	233	228	121	102	152	144	80	67	217	197
450	Picard	HG19	HG38	31	32	37	33	1	2	34	29	154	158	151	175	115	116	236	225	107	106	143	141	88	73	179	167
451	Picard	HG19	HG38	30	19	44	34	3	6	31	31	121	142	195	164	113	106	245	246	94	112	131	135	85	79	190	181
452	Picard	HG19	HG38	23	30	43	46	5	4	33	33	152	156	142	180	92	107	202	199	102	100	113	144	87	84	167	153
453	Picard	HG19	HG38	27	27	43	35	8	8	34	31	154	148	165	177	101	127	237	236	121	107	129	123	79	92	184	175
454	Picard	HG19	HG38	20	26	43	47	2	5	36	36	122	134	178	167	99	96	253	242	107	92	115	124	81	75	191	178
455	Picard	HG19	HG38	20	26	55	46	13	6	26	25	141	130	169	138	103	89	215	213	106	121	140	125	72	92	198	187
456	Picard	HG19	HG38	23	20	46	53	3	3	37	30	117	143	159	168	91	102	223	219	94	110	141	133	80	65	198	189
457	Picard	HG19	HG38	29	27	33	33	2	5	27	26	132	117	169	157	103	105	211	208	112	115	135	122	80	75	189	170
458	Picard	HG19	HG38	28	23	38	33	4	0	23	23	128	134	159	160	103	97	244	237	120	106	116	136	69	65	199	186
459	Picard	HG19	HG38	28	26	30	37	11	10	30	26	127	137	160	150	103	103	205	199	106	114	156	124	75	75	181	170
460	Picard	HG19	HG38	27	22	42	42	4	6	26	26	135	129	173	154	102	87	213	208	104	108	110	136	70	63	190	168
461	Picard	HG19	HG38	19	19	33	29	3	4	33	29	137	133	155	167	97	104	223	211	125	115	119	118	80	76	171	157
462	Picard	HG19	HG38	32	34	29	35	7	3	38	32	116	129	157	165	101	91	222	216	103	84	145	126	72	66	199	184
463	Picard	HG19	HG38	22	24	41	31	4	7	32	30	120	119	153	158	108	99	217	217	105	108	124	136	87	84	152	142
464	Picard	HG19	HG38	30	21	41	36	4	1	28	26	134	132	162	165	110	104	186	188	97	111	123	124	89	89	198	185
465	Picard	HG19	HG38	21	21	38	50	6	4	32	29	130	137	169	167	98	111	217	213	124	109	124	134	78	86	183	175
466	Picard	HG19	HG38	15	19	43	44	5	6	31	30	121	124	136	149	89	93	219	220	98	97	111	129	71	82	182	166
467	Picard	HG19	HG38	22	21	36	37	2	4	31	28	121	133	123	153	84	98	203	199	99	109	135	122	59	64	180	177
468	Picard	HG19	HG38	16	22	36	33	7	6	25	24	104	133	159	153	96	87	205	203	116	119	116	131	95	67	178	173
469	Picard	HG19	HG38	23	30	39	41	8	5	26	22	132	137	154	162	99	83	205	199	104	113	122	120	80	84	180	176
470	Picard	HG19	HG38	15	19	34	30	4	4	29	25	114	108	148	151	91	93	216	206	123	95	131	119	74	69	163	155
471	Picard	HG19	HG38	31	20	34	44	5	4	25	25	107	132	151	152	83	111	198	190	86	96	105	123	67	75	163	157
472	Picard	HG19	HG38	17	23	34	35	5	4	28	23	118	133	173	159	87	80	220	211	97	109	90	83	87	71	157	150
473	Picard	HG19	HG38	18	13	33	34	4	7	28	28	108	109	154	157	92	89	168	166	90	109	116	122	80	85	193	177
474	Picard	HG19	HG38	23	26	33	31	5	5	16	15	133	114	123	129	77	94	210	204	94	89	129	113	61	75	179	169
475	Picard	HG19	HG38	15	24	38	42	11	8	18	20	118	111	165	148	92	68	200	191	93	87	134	122	74	71	169	153
476	Picard	HG19	HG38	14	24	35	30	5	3	24	25	135	112	141	138	103	102	195	197	111	98	142	122	69	72	156	154
477	Picard	HG19	HG38	25	18	26	39	8	7	22	20	100	128	124	142	106	103	193	184	102	85	128	132	85	67	191	183
478	Picard	HG19	HG38	16	19	44	32	4	3	23	23	101	111	153	155	84	97	194	194	102	98	120	120	72	75	168	151
479	Picard	HG19	HG38	19	19	34	33	2	8	27	25	118	114	141	138	101	83	213	205	89	104	130	127	63	64	146	141
480	Picard	HG19	HG38	30	20	41	33	4	3	20	16	122	121	152	132	94	83	194	192	99	97	129	128	79	69	176	163
481	Picard	HG19	HG38	14	15	31	29	6	1	19	17	124	111	149	154	96	78	175	176	95	96	123	117	62	77	161	159
482	Picard	HG19	HG38	21	13	40	42	7	5	36	35	110	102	164	152	114	108	207	199	103	84	113	116	67	70	171	167
483	Picard	HG19	HG38	23	22	32	32	2	2	29	28	102	119	141	161	99	100	201	199	99	107	132	121	63	63	160	139
484	Picard	HG19	HG38	27	21	29	33	5	5	18	19	131	100	143	142	81	88	181	181	94	93	115	124	67	63	181	174
485	Picard	HG19	HG38	21	26	33	35	3	5	33	32	116	131	135	136	71	85	175	172	94	87	123	103	73	55	194	184
486	Picard	HG19	HG38	16	15	29	32	4	4	25	22	110	119	159	137	70	87	194	193	99	122	108	108	68	79	171	154
487	Picard	HG19	HG38	26	27	50	44	7	8	29	27	128	112	149	153	83	87	199	197	98	98	127	122	83	65	188	173
488	Picard	HG19	HG38	17	20	43	37	6	3	32	30	119	114	151	125	83	65	187	182	100	77	135	117	66	70	170	161
489	Picard	HG19	HG38	18	28	43	36	4	4	24	20	116	133	141	149	90	78	189	190	99	95	113	134	68	74	166	162
490	Picard	HG19	HG38	25	24	33	44	3	5	19	17	116	130	134	157	83	93	164	167	91	92	118	114	73	69	150	136
491	Picard	HG19	HG38	17	20	34	35	2	5	30	29	115	112	129	135	92	84	151	142	104	90	114	125	66	71	171	163
492	Picard	HG19	HG38	21	22	37	32	2	1	28	28	112	102	132	145	94	79	169	165	90	98	123	122	45	55	158	149
493	Picard	HG19	HG38	20	22	31	32	5	3	36	31	116	113	139	135	96	90	203	191	69	99	105	120	56	53	148	142
494	Picard	HG19	HG38	17	21	27	34	2	0	22	22	79	120	158	140	99	98	178	168	102	85	113	109	73	51	135	126
495	Picard	HG19	HG38	24	16	28	21	3	3	32	30	97	107	127	162	87	97	179	171	86	81	113	107	60	61	154	146
496	Picard	HG19	HG38	9	20	32	31	3	4	23	18	114	115	137	141	97	105	200	188	79	89	102	101	61	51	135	131
497	Picard	HG19	HG38	26	15	36	40	0	1	24	21	92	121	136	131	96	96	164	154	95	86	111	112	63	58	151	142
498	Picard	HG19	HG38	25	23	36	34	2	0	34	31	100	101	130	129	82	91	186	180	91	91	113	112	63	53	146	143
499	Picard	HG19	HG38	21	11	34	45	5	4	26	30	93	89	116	131	88	86	175	170	77	92	107	112	67	69	149	139
500	Picard	HG19	HG38	22	24	33	28	3	2	24	23	91	83	141	144	94	88	214	206	93	81	100	105	63	63	149	144
501	Picard	HG19	HG38	22	17	33	32	5	6	29	27	106	90	118	129	97	99	166	165	92	84	100	103	50	60	145	139
502	Picard	HG19	HG38	17	22	39	30	7	6	18	14	115	111	142	132	78	77	159	156	76	92	105	108	58	49	154	147
503	Picard	HG19	HG38	17	26	28	31	3	3	28	24	101	96	120	125	92	85	186	179	89	81	121	126	56	54	156	148
504	Picard	HG19	HG38	21	16	28	27	7	5	24	24	95	103	147	130	78	71	198	192	73	90	102	100	67	63	162	151
505	Picard	HG19	HG38	17	13	45	33	4	4	22	22	91	102	133	132	87	93	160	151	74	72	95	113	59	62	133	133
506	Picard	HG19	HG38	19	17	28	33	1	5	27	22	106	104	130	147	89	83	176	167	75	94	109	96	48	52	147	143
507	Picard	HG19	HG38	19	23	40	31	4	6	21	19	96	113	130	129	100	93	185	184	84	75	95	88	59	55	117	111
508	Picard	HG19	HG38	17	20	38	46	7	4	23	22	114	74	150	104	77	85	173	175	94	74	108	97	70	56	138	125
509	Picard	HG19	HG38	15	14	37	34	3	2	21	20	87	96	126	133	73	75	184	177	79	85	107	98	50	67	132	126
510	Picard	HG19	HG38	19	22	28	34	3	4	13	14	99	109	111	143	78	78	155	154	75	79	107	124	53	58	137	131
511	Picard	HG19	HG38	21	10	34	36	3	3	18	18	94	89	127	120	80	75	178	175	60	70	98	105	60	49	135	131
512	Picard	HG19	HG38	26	25	41	27	2	1	20	20	93	102	132	140	80	87	167	162	82	82	91	109	55	50	106	98
513	Picard	HG19	HG38	23	18	26	30	7	1	14	13	102	116	115	122	88	71	172	165	76	70	105	97	47	54	145	139
514	Picard	HG19	HG38	18	25	25	28	2	6	29	26	98	108	127	118	83	83	173	169	80	62	97	107	50	50	146	136
515	Picard	HG19	HG38	19	16	22	30	2	2	18	20	89	84	122	130	82	89	176	175	79	85	102	95	46	48	130	113
516	Picard	HG19	HG38	19	17	28	15	2	3	14	14	96	108	123	124	83	75	154	146	60	77	103	107	56	61	136	131
517	Picard	HG19	HG38	22	21	23	38	3	2	31	26	108	78	127	110	74	70	163	157	72	86	93	100	58	53	130	125
518	Picard	HG19	HG38	14	13	24	22	5	3	24	23	93	101	119	118	75	74	142	138	68	60	94	100	57	43	134	126
519	Picard	HG19	HG38	25	18	22	26	3	2	20	18	87	109	127	122	72	75	150	145	73	70	91	100	55	57	121	119
520	Picard	HG19	HG38	23	21	22	12	1	3	24	23	101	100	134	124	65	67	163	157	89	78	92	92	62	57	174	164
521	Picard	HG19	HG38	17	12	25	19	4	3	20	18	86	101	135	123	76	76	172	168	64	72	104	100	55	58	136	131
522	Picard	HG19	HG38	12	18	23	28	7	6	20	18	80	93	124	121	83	70	172	166	73	77	111	94	62	60	137	136
523	Picard	HG19	HG38	12	15	32	26	2	4	21	17	87	76	134	147	85	88	135	134	79	84	85	91	57	52	126	126
524	Picard	HG19	HG38	17	17	29	29	2	2	15	14	78	99	106	125	84	87	140	136	63	70	84	90	55	53	120	112
525	Picard	HG19	HG38	19	18	21	22	4	4	21	18	114	88	106	110	69	83	167	165	81	72	99	93	42	50	130	120
526	Picard	HG19	HG38	9	12	24	24	2	4	15	16	84	96	97	113	72	73	155	152	99	73	83	83	51	47	123	114
527	Picard	HG19	HG38	20	24	28	26	5	3	14	14	82	93	98	116	75	73	156	153	66	69	112	109	28	30	125	123
528	Picard	HG19	HG38	19	21	34	24	3	0	21	17	86	74	134	111	78	66	163	162	67	72	90	94	66	45	122	116
529	Picard	HG19	HG38	18	22	26	40	2	4	10	10	81	93	119	107	69	72	142	140	72	73	106	100	38	50	118	114
530	Picard	HG19	HG38	15	11	25	22	4	3	18	13	80	99	122	127	64	84	167	164	59	68	86	100	49	44	111	98
531	Picard	HG19	HG38	17	21	38	37	3	1	25	28	86	81	124	116	71	61	131	128	58	72	91	97	50	48	137	127
532	Picard	HG19	HG38	14	15	18	24	1	3	21	19	97	99	109	121	69	66	147	145	60	54	103	95	48	42	132	117
533	Picard	HG19	HG38	21	11	17	27	3	1	15	14	106	86	109	111	78	70	178	168	72	64	100	92	54	48	124	123
534	Picard	HG19	HG38	14	15	19	23	1	2	20	18	95	100	122	131	73	76	152	154	71	74	90	97	50	47	123	112
535	Picard	HG19	HG38	15	13	27	25	3	3	19	19	95	73	103	121	66	66	160	159	71	59	91	83	46	52	110	109
536	Picard	HG19	HG38	10	16	22	20	2	1	21	19	93	80	137	119	79	64	168	162	55	73	80	104	49	47	110	100
537	Picard	HG19	HG38	13	14	26	21	2	3	13	14	80	106	106	120	66	64	158	156	65	62	106	93	35	45	115	113
538	Picard	HG19	HG38	13	10	24	28	0	1	21	15	89	93	93	111	67	68	164	159	70	75	98	100	53	43	139	127
539	Picard	HG19	HG38	18	22	17	16	1	3	16	17	66	80	112	101	55	63	150	150	68	61	72	87	43	44	116	113
540	Picard	HG19	HG38	15	9	21	14	3	1	19	20	89	79	129	107	51	76	151	150	69	64	74	82	51	55	110	102
541	Picard	HG19	HG38	22	15	24	32	2	1	25	23	81	89	109	108	68	63	146	144	63	65	99	61	56	49	145	132
542	Picard	HG19	HG38	16	14	22	19	3	5	14	14	89	90	99	102	59	50	155	150	62	60	83	80	56	55	113	101
543	Picard	HG19	HG38	14	11	24	31	5	0	23	23	85	87	102	110	74	74	129	120	62	62	103	88	38	40	112	99
544	Picard	HG19	HG38	14	25	28	21	2	2	15	15	72	79	103	111	72	55	124	119	56	67	80	87	52	28	126	112
545	Picard	HG19	HG38	16	18	28	30	1	2	20	21	80	79	97	103	63	75	141	141	77	70	98	89	56	51	106	101
546	Picard	HG19	HG38	13	17	21	24	1	1	14	10	85	82	108	103	74	62	119	110	79	81	69	78	57	52	95	92
547	Picard	HG19	HG38	10	19	19	16	4	5	14	12	80	85	100	105	61	70	146	144	64	64	92	91	42	51	130	123
548	Picard	HG19	HG38	17	11	17	24	0	0	19	17	77	83	103	106	73	61	147	146	78	74	77	90	41	46	127	120
549	Picard	HG19	HG38	16	14	20	18	4	1	16	17	89	83	124	89	59	57	148	141	72	50	82	71	50	56	112	106
550	Picard	HG19	HG38	15	17	21	28	2	4	24	23	68	73	99	123	67	61	147	143	56	63	94	87	47	43	112	106
551	Picard	HG19	HG38	20	16	32	15	2	0	18	15	84	78	112	96	64	59	136	144	58	86	100	92	56	45	101	93
552	Picard	HG19	HG38	16	14	22	21	4	1	10	8	78	87	100	104	58	74	142	143	53	59	87	82	45	34	131	126
553	Picard	HG19	HG38	18	7	21	16	1	3	18	16	81	81	105	102	60	61	135	138	60	47	64	91	36	44	104	100
554	Picard	HG19	HG38	10	13	28	28	1	1	19	18	66	73	105	110	87	65	148	147	58	67	85	80	43	46	108	102
555	Picard	HG19	HG38	12	24	17	23	2	1	20	18	87	90	84	111	54	63	138	137	51	61	89	78	52	47	108	105
556	Picard	HG19	HG38	12	12	8	16	1	1	12	12	69	83	97	100	54	63	136	137	60	72	82	86	50	50	103	103
557	Picard	HG19	HG38	13	15	22	20	0	1	16	15	79	76	96	103	51	58	127	133	58	61	84	92	48	42	97	93
558	Picard	HG19	HG38	21	20	23	11	2	3	18	18	90	60	112	112	58	41	136	131	59	52	98	69	46	48	101	100
559	Picard	HG19	HG38	17	12	23	24	0	2	23	20	83	68	113	95	74	62	113	109	60	43	78	75	38	46	104	102
560	Picard	HG19	HG38	21	24	26	21	1	1	19	20	86	63	91	104	66	60	152	151	50	57	87	84	45	40	109	97
561	Picard	HG19	HG38	14	10	21	26	4	2	13	12	82	79	108	105	62	65	141	134	50	50	81	107	37	37	102	95
562	Picard	HG19	HG38	11	9	24	22	1	1	12	12	74	93	109	102	65	64	157	149	50	56	78	87	46	51	101	100
563	Picard	HG19	HG38	18	7	24	15	2	1	19	20	79	81	91	95	50	59	135	131	64	56	86	75	43	40	96	90
564	Picard	HG19	HG38	13	10	19	25	1	2	17	14	75	79	108	91	68	62	145	139	59	49	71	78	39	41	100	92
565	Picard	HG19	HG38	15	9	22	20	1	1	19	15	68	77	95	107	56	47	139	134	48	59	68	72	33	36	94	90
566	Picard	HG19	HG38	11	10	25	23	1	1	11	10	87	82	95	81	65	63	142	141	56	68	84	85	54	36	101	94
567	Picard	HG19	HG38	9	12	28	28	2	1	20	20	85	78	118	103	45	71	139	138	52	52	85	83	43	36	100	93
568	Picard	HG19	HG38	12	16	20	29	0	1	9	10	60	73	96	102	57	55	127	123	48	41	78	60	42	40	113	106
569	Picard	HG19	HG38	12	12	16	23	3	0	11	10	72	102	98	90	56	47	89	85	62	58	58	82	42	48	104	104
570	Picard	HG19	HG38	13	15	12	18	0	1	9	9	65	81	100	108	52	59	121	120	47	51	86	73	30	30	95	93
571	Picard	HG19	HG38	11	9	28	24	0	2	18	16	93	73	97	116	43	52	132	126	57	46	64	71	41	36	93	94
572	Picard	HG19	HG38	11	18	15	24	0	0	19	17	73	73	101	78	55	47	128	125	55	64	81	70	35	42	94	101
573	Picard	HG19	HG38	11	13	23	20	1	1	24	22	54	73	96	104	60	46	105	104	54	40	78	91	43	30	74	71
574	Picard	HG19	HG38	7	11	19	9	3	2	18	15	72	73	105	92	65	69	118	104	51	48	69	72	39	50	103	104
575	Picard	HG19	HG38	12	12	25	24	1	2	9	12	82	76	96	98	52	36	118	116	60	56	66	64	34	32	93	83
576	Picard	HG19	HG38	21	9	21	24	3	1	10	7	59	69	94	91	51	62	117	107	50	58	67	64	37	27	98	98
577	Picard	HG19	HG38	16	16	25	20	4	2	18	15	60	76	104	101	51	48	98	98	51	62	76	72	35	38	98	95
578	Picard	HG19	HG38	12	20	17	25	0	2	9	10	74	69	90	94	50	42	107	107	49	52	79	80	37	40	102	98
579	Picard	HG19	HG38	16	15	16	16	1	2	13	12	63	76	86	91	59	63	122	124	45	49	73	64	32	36	92	85
580	Picard	HG19	HG38	10	19	9	19	3	5	16	17	65	51	87	86	49	46	93	92	49	51	67	68	50	40	73	68
581	Picard	HG19	HG38	15	17	22	12	1	1	13	13	59	63	96	98	54	46	109	107	58	40	61	74	37	35	90	87
582	Picard	HG19	HG38	17	9	26	22	2	2	11	11	61	76	101	93	53	58	120	117	46	56	77	65	44	48	93	90
583	Picard	HG19	HG38	13	14	26	10	2	2	7	7	66	73	76	76	49	57	106	104	53	45	73	77	27	21	94	88
584	Picard	HG19	HG38	11	14	27	23	4	2	18	16	51	68	76	90	62	46	109	107	53	66	85	72	40	33	92	83
585	Picard	HG19	HG38	17	14	17	22	2	2	13	13	67	68	84	90	61	56	107	100	67	53	71	82	35	32	101	97
586	Picard	HG19	HG38	11	28	24	30	1	0	17	14	64	65	85	86	43	68	107	102	44	50	70	72	38	41	105	96
587	Picard	HG19	HG38	14	9	19	25	2	2	18	17	46	55	92	101	49	50	113	107	59	51	72	72	37	35	85	73
588	Picard	HG19	HG38	19	6	21	13	0	1	10	10	63	49	67	87	49	39	118	116	65	63	68	82	37	43	93	92
589	Picard	HG19	HG38	16	21	17	18	1	0	12	11	61	54	89	67	57	48	125	119	47	52	70	65	44	34	94	85
590	Picard	HG19	HG38	15	7	22	22	2	1	8	9	52	60	107	92	61	42	106	106	58	42	66	72	43	42	93	85
591	Picard	HG19	HG38	13	15	13	17	1	2	16	14	72	65	103	98	55	57	114	115	52	51	56	61	44	34	79	75
592	Picard	HG19	HG38	13	9	18	23	1	1	16	13	52	65	81	90	49	64	117	115	55	59	63	68	35	30	87	80
593	Picard	HG19	HG38	11	16	21	14	0	0	20	22	55	62	73	89	45	40	104	99	69	56	76	62	40	44	81	74
594	Picard	HG19	HG38	9	17	16	15	1	0	17	17	57	53	82	86	48	50	114	108	42	58	74	65	36	37	77	69
595	Picard	HG19	HG38	20	15	22	28	1	1	21	20	56	53	85	81	60	44	106	106	68	61	78	84	40	41	101	97
596	Picard	HG19	HG38	17	16	24	18	2	2	11	9	68	53	82	86	53	52	119	112	48	54	76	70	48	35	87	85
597	Picard	HG19	HG38	12	14	28	22	1	2	9	8	64	69	101	75	52	57	108	113	62	51	87	69	45	40	85	77
598	Picard	HG19	HG38	13	11	21	17	1	2	13	13	65	52	86	99	45	54	122	119	58	49	66	81	41	41	84	77
599	Picard	HG19	HG38	14	8	21	14	1	0	13	12	61	54	87	103	45	55	102	99	51	63	63	69	46	39	89	85
600	Picard	HG19	HG38	14	10	21	22	2	3	18	13	59	72	80	96	49	42	101	97	55	57	76	77	33	46	98	97
2	CrossMap	HG38	HG19	11712	11897	4563	4465	21056	20895	397	375	4437	4345	1265	1267	9582	9618	416	414	5701	5631	2614	2648	8955	9089	894	689
3	CrossMap	HG38	HG19	9980	9960	5847	5732	17587	17378	464	500	4066	3891	1456	1469	8032	8127	458	434	5586	5478	2797	2848	7546	7741	617	570
4	CrossMap	HG38	HG19	8683	8619	5579	5417	15502	15358	584	684	3686	3568	1335	1372	6988	6940	507	481	5541	5407	2603	2634	6904	7023	636	580
5	CrossMap	HG38	HG19	7892	7752	5247	5140	14250	14048	624	710	3316	3229	1356	1351	6426	6482	605	536	5153	5075	2389	2441	6527	6629	574	551
6	CrossMap	HG38	HG19	7569	7338	5009	4917	7965	7716	679	827	3130	2928	1341	1314	3547	3460	626	532	5054	4854	2244	2257	4122	3754	739	720
7	CrossMap	HG38	HG19	7268	6883	4595	4540	7343	7274	715	854	3157	2926	1235	1240	3183	3170	596	514	5196	5045	2349	2321	3747	3761	680	668
8	CrossMap	HG38	HG19	6670	6454	4224	4155	7084	6938	762	892	2926	2810	1253	1271	3093	2990	641	536	4997	4834	2262	2255	3648	3626	684	657
9	CrossMap	HG38	HG19	6708	6473	3932	3858	6602	6481	854	988	2823	2672	1196	1232	2926	2885	679	576	5052	4834	2065	2021	3555	3552	812	797
10	CrossMap	HG38	HG19	6551	6221	3594	3578	6434	6271	852	957	2826	2713	1152	1110	2873	2836	639	576	4986	4848	2122	2106	3374	3419	688	649
11	CrossMap	HG38	HG19	5110	4830	3201	3119	5247	4940	895	1029	2053	1946	1093	1118	2431	2377	631	560	3632	3545	1913	1907	3081	3018	689	659
12	CrossMap	HG38	HG19	4966	4656	3013	2988	4929	4667	1004	1084	2098	1950	1034	1044	2250	2185	671	563	3694	3559	1820	1888	3089	2994	686	607
13	CrossMap	HG38	HG19	4983	4682	2727	2736	4927	4713	926	1038	2078	1909	1071	1089	2183	2178	585	515	3748	3535	1781	1818	3015	2976	713	681
14	CrossMap	HG38	HG19	4998	4695	2624	2557	4751	4615	1026	1084	2004	1929	1089	1053	2201	2139	596	561	3822	3621	1814	1827	3105	3025	695	653
15	CrossMap	HG38	HG19	4978	4637	2512	2515	4571	4434	1067	1141	1941	1913	1028	1019	2146	2104	591	524	3918	3724	1901	1948	2957	2935	674	645
16	CrossMap	HG38	HG19	4318	3985	2479	2405	3935	3760	1084	1186	1719	1544	1082	1024	2035	1962	543	483	3297	3264	1825	1792	2805	2750	662	641
17	CrossMap	HG38	HG19	4343	4087	2324	2290	4028	3802	1031	1107	1710	1573	1034	1075	1924	1895	574	501	3233	3120	1898	1920	2729	2634	701	695
18	CrossMap	HG38	HG19	4439	4140	2270	2244	3889	3760	984	1025	1605	1553	1001	995	1873	1860	545	508	3306	3038	1843	1821	2733	2611	694	660
19	CrossMap	HG38	HG19	4466	4073	2117	2066	3737	3601	1108	1137	1628	1526	1051	1035	1870	1780	573	509	3412	3236	1831	1802	2703	2658	806	778
20	CrossMap	HG38	HG19	4554	4017	2054	1996	3733	3583	1117	1186	1706	1535	1061	1035	1824	1736	568	531	3300	3111	1832	1832	2636	2597	769	743
21	CrossMap	HG38	HG19	4080	3719	2099	2017	3592	3468	1118	1189	1447	1336	989	1015	1647	1650	564	529	2895	2715	1773	1731	2522	2429	851	799
22	CrossMap	HG38	HG19	4067	3711	2070	2051	3608	3425	1145	1210	1385	1329	983	994	1680	1640	526	473	2954	2832	1740	1732	2456	2484	762	747
23	CrossMap	HG38	HG19	4119	3791	2090	2046	3564	3446	1197	1236	1488	1315	1014	970	1652	1580	570	527	3027	2840	1785	1798	2401	2335	711	687
24	CrossMap	HG38	HG19	4142	3710	2054	2003	3611	3504	1079	1139	1499	1387	990	956	1625	1572	524	480	3100	2850	1772	1814	2434	2396	848	814
25	CrossMap	HG38	HG19	4170	3670	2037	2034	3579	3446	1190	1241	1508	1417	1003	976	1624	1550	551	520	3069	2992	1737	1747	2445	2407	826	774
26	CrossMap	HG38	HG19	3764	3426	1863	1864	3496	3335	1187	1224	1361	1220	1022	978	1495	1494	567	523	2795	2664	1729	1700	2383	2320	818	758
27	CrossMap	HG38	HG19	3854	3454	1897	1855	3431	3426	1248	1301	1369	1284	1049	1014	1501	1440	563	524	2880	2715	1682	1693	2439	2375	839	801
28	CrossMap	HG38	HG19	3891	3537	1932	1867	3600	3355	1232	1286	1317	1202	928	976	1515	1467	588	531	2769	2663	1762	1770	2327	2315	761	755
29	CrossMap	HG38	HG19	3923	3495	1863	1775	3603	3426	1306	1339	1303	1242	959	971	1487	1463	540	509	2896	2662	1762	1746	2293	2197	801	745
30	CrossMap	HG38	HG19	4060	3697	1886	1852	3538	3530	1290	1311	1379	1242	971	990	1484	1420	549	509	2835	2694	1771	1782	2288	2206	839	809
31	CrossMap	HG38	HG19	3668	3473	1821	1854	3636	3483	1399	1448	1298	1223	984	950	1356	1310	564	530	2563	2490	1738	1715	2126	2122	774	771
32	CrossMap	HG38	HG19	3724	3346	1874	1839	3739	3611	1379	1400	1256	1164	967	920	1406	1349	528	507	2685	2486	1791	1743	2145	2059	783	763
33	CrossMap	HG38	HG19	3721	3360	1812	1808	3683	3685	1411	1413	1274	1169	1027	1001	1361	1291	556	511	2636	2494	1682	1671	2104	2069	832	791
34	CrossMap	HG38	HG19	3804	3500	1947	1894	3830	3734	1414	1439	1298	1141	996	948	1250	1249	567	518	2607	2451	1783	1793	2042	1958	834	810
35	CrossMap	HG38	HG19	3880	3381	1842	1830	3952	3823	1554	1563	1320	1199	948	938	1343	1266	546	493	2667	2544	1676	1638	2073	2039	785	749
36	CrossMap	HG38	HG19	3560	3216	1853	1764	4101	4039	1496	1471	1243	1109	985	1037	1280	1224	541	508	2437	2282	1626	1623	1981	1955	878	857
37	CrossMap	HG38	HG19	3593	3261	1883	1836	4100	3906	1490	1510	1215	1132	967	877	1301	1197	533	501	2475	2223	1659	1587	1930	1912	828	792
38	CrossMap	HG38	HG19	3587	3314	1860	1808	4282	4217	1663	1619	1259	1091	983	966	1201	1169	574	539	2371	2343	1690	1718	2014	1929	831	811
39	CrossMap	HG38	HG19	3775	3333	1856	1775	4346	4158	1635	1619	1257	1123	931	930	1196	1172	543	527	2507	2332	1661	1609	1994	1939	862	846
40	CrossMap	HG38	HG19	3652	3246	1846	1866	4460	4414	1682	1651	1197	1078	1032	953	1270	1186	542	504	2552	2390	1645	1657	1963	1899	957	879
41	CrossMap	HG38	HG19	3441	3206	1800	1720	4738	4599	1773	1741	1169	1037	1002	997	1221	1173	601	558	2453	2241	1703	1633	1901	1875	855	793
42	CrossMap	HG38	HG19	3565	3162	1912	1776	4804	4726	1931	1886	1199	1042	996	927	1192	1145	578	537	2394	2260	1738	1722	1890	1801	923	908
43	CrossMap	HG38	HG19	3544	3165	1865	1808	5047	4874	1995	1930	1189	1120	965	990	1195	1144	579	524	2460	2238	1737	1704	1859	1854	805	770
44	CrossMap	HG38	HG19	3426	3262	1886	1846	5139	5072	1996	1951	1205	1052	1030	951	1157	1132	562	510	2520	2313	1654	1687	1891	1809	861	813
45	CrossMap	HG38	HG19	3424	3180	1868	1777	5272	5198	2183	2100	1286	1110	1033	990	1151	1102	553	522	2513	2341	1679	1662	1864	1802	909	852
46	CrossMap	HG38	HG19	3363	3058	1896	1848	5352	5256	2239	2186	1162	1014	1023	988	1097	1071	585	538	2382	2196	1703	1688	1809	1731	899	830
47	CrossMap	HG38	HG19	3438	3184	1828	1829	5577	5465	2389	2306	1193	1086	1012	978	1049	995	616	551	2458	2318	1708	1685	1807	1761	870	819
48	CrossMap	HG38	HG19	3383	3017	1847	1788	5807	5755	2468	2387	1138	1101	1000	993	1056	1027	576	526	2356	2222	1679	1712	1759	1774	900	846
49	CrossMap	HG38	HG19	3356	3045	1850	1793	6137	6007	2570	2488	1182	1001	1040	1018	1117	1036	623	581	2314	2156	1690	1616	1745	1679	1009	966
50	CrossMap	HG38	HG19	3483	3091	1834	1805	6322	6262	2815	2713	1207	1056	1072	1001	1044	987	579	531	2406	2239	1660	1656	1823	1734	938	900
51	CrossMap	HG38	HG19	3159	2979	1892	1844	6361	6309	2979	2843	1134	1005	1136	1056	1073	1035	590	536	2278	2182	1654	1662	1772	1696	883	854
52	CrossMap	HG38	HG19	3283	2909	1847	1802	6676	6737	3148	3012	1165	996	1019	1047	1080	1010	568	529	2232	2107	1730	1669	1695	1689	902	857
53	CrossMap	HG38	HG19	3268	2922	1859	1795	7142	6949	3437	3289	1156	1034	984	1008	1048	974	566	531	2349	2114	1693	1650	1629	1619	974	901
54	CrossMap	HG38	HG19	3294	3011	1842	1808	7336	7220	3664	3512	1164	1007	986	1005	979	965	571	522	2382	2146	1733	1707	1670	1567	905	844
55	CrossMap	HG38	HG19	3176	2954	1855	1746	7619	7620	4027	3844	1189	1111	984	1009	986	980	530	479	2347	2275	1575	1634	1770	1660	909	835
56	CrossMap	HG38	HG19	3121	2786	1797	1865	8237	8030	4188	4007	1153	991	1051	1018	972	923	549	497	2364	2087	1738	1661	1699	1612	968	930
57	CrossMap	HG38	HG19	3084	2808	1880	1788	8501	8460	4549	4396	1160	1081	1036	1044	1021	908	610	582	2256	2128	1777	1803	1716	1641	945	931
58	CrossMap	HG38	HG19	3081	2772	1857	1802	8946	8971	5149	4955	1203	1041	1100	1041	939	909	624	576	2310	2167	1680	1651	1677	1658	911	866
59	CrossMap	HG38	HG19	3188	2924	1884	1812	9375	9286	5718	5497	1187	1014	1043	1042	1015	940	569	550	2320	2204	1776	1813	1724	1692	944	903
60	CrossMap	HG38	HG19	3252	2883	1818	1787	10263	10252	6211	6000	1102	1015	1080	1042	996	961	557	525	2447	2184	1671	1691	1765	1683	882	821
61	CrossMap	HG38	HG19	2977	2763	1874	1797	10970	10813	6832	6552	1166	988	1003	1019	908	824	597	553	2305	2098	1750	1697	1606	1567	914	874
62	CrossMap	HG38	HG19	3048	2762	1864	1863	11567	11619	7520	7230	1140	1050	1132	1080	972	934	633	565	2338	2206	1712	1713	1708	1616	937	870
63	CrossMap	HG38	HG19	2961	2772	1854	1798	12421	12559	8453	8114	1243	1046	1106	1142	1003	948	585	547	2330	2163	1827	1761	1740	1663	927	891
64	CrossMap	HG38	HG19	3108	2862	1856	1867	13307	13338	9143	8855	1152	1023	1120	1019	918	888	613	559	2497	2248	1818	1783	1753	1692	864	835
65	CrossMap	HG38	HG19	3072	2809	1986	1875	14279	14215	10184	9866	1188	1024	1172	1116	929	916	555	527	2430	2272	1793	1861	1687	1592	922	890
66	CrossMap	HG38	HG19	2967	2667	1888	1832	15391	15473	11187	10825	1131	980	1178	1141	971	876	607	576	2399	2246	1885	1763	1669	1619	923	887
67	CrossMap	HG38	HG19	2994	2771	1938	1805	16493	16824	12637	12223	1123	1029	1142	1128	951	856	637	599	2303	2236	1818	1812	1710	1700	926	896
68	CrossMap	HG38	HG19	3051	2740	1937	1876	17706	17966	13938	13600	1175	1086	1235	1128	906	901	647	597	2346	2180	1860	1810	1702	1666	877	845
69	CrossMap	HG38	HG19	3040	2802	1916	1796	19296	19402	15527	15149	1222	1016	1151	1191	976	897	605	549	2367	2205	1822	1824	1775	1675	1001	938
70	CrossMap	HG38	HG19	3069	2736	1920	1909	21070	21114	16945	16519	1131	986	1211	1125	968	935	595	566	2391	2186	1977	1923	1700	1654	945	904
71	CrossMap	HG38	HG19	2831	2725	1972	1882	22651	22717	18734	18287	1164	1030	1164	1135	898	876	585	536	2260	2117	1912	1904	1735	1727	1004	957
72	CrossMap	HG38	HG19	3008	2736	1994	1965	23992	24226	20574	20175	1208	1030	1239	1175	904	840	597	547	2386	2270	1982	1810	1751	1694	1047	981
73	CrossMap	HG38	HG19	2985	2770	1937	1862	26161	26329	22747	22307	1212	1087	1168	1165	962	911	611	572	2347	2207	1923	1921	1711	1653	1024	965
74	CrossMap	HG38	HG19	3054	2752	1975	1923	28110	28445	24687	24271	1222	1003	1277	1149	985	888	639	588	2347	2192	2004	1955	1727	1662	1031	967
75	CrossMap	HG38	HG19	2961	2816	2098	1942	30063	30193	27488	27063	1197	1051	1266	1214	903	820	579	536	2401	2250	1951	1920	1645	1636	1051	1003
76	CrossMap	HG38	HG19	2980	2735	2034	2024	31767	32017	29437	29007	1092	988	1251	1205	898	872	592	549	2332	2193	1927	1952	1759	1681	1063	1026
77	CrossMap	HG38	HG19	2924	2664	2046	1977	34170	34436	31611	31176	1163	1035	1257	1238	944	904	592	554	2382	2179	1913	1909	1761	1679	1031	966
78	CrossMap	HG38	HG19	2983	2631	2057	2042	36567	36656	34564	34084	1196	1010	1308	1198	902	875	626	590	2464	2247	2029	1969	1841	1766	990	941
79	CrossMap	HG38	HG19	2901	2723	2066	1939	38546	38763	36821	36331	1162	1056	1288	1270	905	848	628	562	2467	2360	1965	2012	1753	1693	1054	1001
80	CrossMap	HG38	HG19	3064	2762	2070	2019	40953	41263	39533	39075	1192	1029	1344	1253	963	905	587	558	2548	2338	1983	1890	1936	1802	1097	1049
81	CrossMap	HG38	HG19	2884	2495	2128	2036	43373	43570	42216	41834	1162	1014	1285	1283	958	883	639	589	2486	2372	2031	1939	1825	1795	1034	991
82	CrossMap	HG38	HG19	2957	2744	2123	2024	45780	46125	45077	44644	1170	1012	1382	1354	940	918	656	613	2547	2357	1991	1958	1878	1813	1132	1063
83	CrossMap	HG38	HG19	2772	2675	2088	2040	47943	48107	47657	47254	1228	1037	1328	1172	932	869	619	575	2610	2368	2086	2028	1804	1797	1148	1074
84	CrossMap	HG38	HG19	2960	2704	2070	2006	50034	50457	50414	50055	1207	1084	1250	1273	864	867	640	608	2622	2448	2096	2005	1873	1772	1085	1026
85	CrossMap	HG38	HG19	2908	2715	2127	2007	52384	52509	53308	52936	1193	1096	1355	1294	950	900	644	616	2596	2459	2048	2043	1848	1817	1119	1061
86	CrossMap	HG38	HG19	2872	2590	2124	2047	54894	54921	55896	55500	1234	1062	1378	1365	928	883	676	608	2553	2440	2253	2101	1921	1864	1052	1018
87	CrossMap	HG38	HG19	2786	2582	2070	2055	56568	56990	58221	57819	1269	1102	1343	1341	953	887	653	608	2627	2401	2058	2140	1918	1819	1108	1036
88	CrossMap	HG38	HG19	2897	2737	2118	2106	58713	58671	60665	60304	1274	1074	1381	1305	968	905	692	629	2616	2466	2127	2078	1898	1815	1072	1039
89	CrossMap	HG38	HG19	2849	2708	2209	2104	60741	60939	63958	63567	1241	1076	1402	1289	1047	903	618	584	2522	2468	2155	2143	1911	1893	1184	1137
90	CrossMap	HG38	HG19	2913	2681	2181	2053	62691	62878	65973	65617	1263	1084	1378	1362	985	988	638	590	2597	2501	2124	2078	1923	1899	1137	1089
91	CrossMap	HG38	HG19	2781	2575	2171	2104	63752	64099	68238	67887	1283	1146	1541	1394	1023	921	632	599	2722	2422	2125	2031	1987	1893	1179	1137
92	CrossMap	HG38	HG19	2764	2587	2191	2198	65695	65515	70108	69752	1229	1119	1392	1350	983	964	677	638	2726	2562	2146	2118	1983	1927	1254	1209
93	CrossMap	HG38	HG19	2769	2679	2224	2087	66909	66817	71700	71361	1218	1098	1408	1347	993	949	707	690	2657	2533	2196	2114	1970	1960	1146	1099
94	CrossMap	HG38	HG19	2814	2634	2109	2104	67810	67744	73440	73172	1324	1126	1403	1368	1050	963	681	647	2721	2549	2229	2171	2015	1953	1260	1203
95	CrossMap	HG38	HG19	2790	2688	2170	2123	68849	68631	74998	74755	1332	1142	1514	1422	1025	924	677	630	2799	2649	2287	2278	2145	2053	1257	1199
96	CrossMap	HG38	HG19	2682	2645	2260	2150	69115	69329	75958	75644	1312	1151	1496	1398	1073	1015	687	657	2806	2607	2338	2293	2111	2046	1247	1209
97	CrossMap	HG38	HG19	2832	2587	2304	2223	70221	69854	77095	76860	1283	1169	1478	1448	1019	997	666	630	2863	2673	2268	2226	2124	2023	1251	1195
98	CrossMap	HG38	HG19	2895	2658	2226	2084	70573	70927	78108	77878	1407	1185	1528	1492	1103	994	704	666	2839	2722	2246	2159	2173	2151	1309	1269
99	CrossMap	HG38	HG19	2799	2736	2245	2192	71031	70487	78060	77822	1269	1169	1577	1446	1078	977	718	684	2828	2660	2344	2315	2168	2123	1426	1374
100	CrossMap	HG38	HG19	2826	2710	2287	2219	71284	71327	79393	79175	1447	1254	1654	1488	1100	1043	716	664	2930	2730	2309	2294	2185	2081	1323	1276
101	CrossMap	HG38	HG19	2758	2618	2286	2197	71239	70948	79289	79051	1282	1146	1573	1593	1110	1060	750	709	2992	2704	2420	2361	2247	2174	1310	1274
102	CrossMap	HG38	HG19	2793	2624	2308	2167	71058	70643	79642	79404	1432	1243	1664	1540	1038	1033	734	673	2915	2713	2382	2196	2221	2155	1476	1430
103	CrossMap	HG38	HG19	2853	2728	2375	2278	70089	70180	79524	79321	1388	1182	1665	1523	1099	1045	725	675	2985	2801	2380	2325	2251	2211	1500	1454
104	CrossMap	HG38	HG19	2820	2712	2431	2304	69453	69268	78889	78662	1350	1238	1598	1596	1051	1058	781	722	3008	2821	2280	2222	2311	2178	1362	1293
105	CrossMap	HG38	HG19	2831	2714	2328	2281	68581	68075	77840	77659	1383	1224	1620	1584	1145	1048	749	710	3106	2923	2447	2379	2363	2314	1373	1331
106	CrossMap	HG38	HG19	2782	2649	2486	2329	67573	67250	77352	77149	1345	1282	1684	1616	1152	1081	760	698	3142	2909	2518	2348	2338	2288	1473	1422
107	CrossMap	HG38	HG19	2793	2708	2465	2355	66553	66393	76318	76100	1420	1213	1731	1674	1198	1108	780	709	3081	3018	2523	2482	2354	2336	1545	1485
108	CrossMap	HG38	HG19	2841	2723	2537	2427	65216	64813	75211	75023	1462	1344	1760	1635	1206	1100	823	778	3156	2908	2501	2393	2427	2329	1513	1463
109	CrossMap	HG38	HG19	2940	2711	2544	2424	63569	63333	73565	73378	1517	1286	1775	1660	1250	1211	868	814	3201	3031	2560	2495	2615	2421	1597	1516
110	CrossMap	HG38	HG19	2901	2834	2546	2457	62255	61961	72628	72451	1492	1357	1765	1715	1288	1185	810	765	3354	3031	2571	2400	2462	2376	1636	1581
111	CrossMap	HG38	HG19	2899	2749	2594	2494	59957	59639	69903	69724	1539	1407	1849	1799	1210	1139	851	805	3208	3013	2583	2516	2537	2547	1603	1534
112	CrossMap	HG38	HG19	2826	2826	2593	2460	58157	57766	68245	68061	1577	1362	1784	1642	1291	1250	861	811	3264	3073	2515	2526	2516	2425	1654	1602
113	CrossMap	HG38	HG19	2851	2727	2641	2543	55435	55377	66135	65961	1575	1359	1825	1746	1246	1223	867	812	3337	3101	2496	2436	2559	2533	1690	1611
114	CrossMap	HG38	HG19	2973	2935	2637	2566	53757	53260	63343	63116	1556	1406	1790	1744	1316	1191	884	813	3310	3153	2696	2538	2672	2602	1717	1656
115	CrossMap	HG38	HG19	2949	2856	2578	2565	51880	51560	61232	61035	1539	1385	1830	1709	1314	1180	859	838	3549	3210	2623	2560	2728	2597	1760	1682
116	CrossMap	HG38	HG19	2789	2807	2642	2497	49381	49318	59206	59028	1585	1401	1930	1753	1339	1277	855	810	3446	3291	2714	2590	2760	2659	1764	1700
117	CrossMap	HG38	HG19	2887	2980	2625	2623	47236	46731	56655	56470	1615	1405	1831	1810	1380	1282	904	844	3404	3320	2734	2597	2593	2545	1835	1776
118	CrossMap	HG38	HG19	2988	2983	2747	2625	45044	44722	53932	53801	1602	1412	1932	1844	1413	1349	873	812	3438	3276	2692	2592	2706	2670	1910	1841
119	CrossMap	HG38	HG19	3060	3015	2779	2656	42629	42487	51501	51335	1678	1510	1877	1817	1373	1313	901	844	3434	3258	2734	2681	2789	2643	1886	1804
120	CrossMap	HG38	HG19	3113	2937	2750	2686	40476	40128	48905	48735	1642	1480	1944	1886	1455	1406	912	858	3571	3370	2741	2649	2858	2801	1930	1873
121	CrossMap	HG38	HG19	2957	2877	2796	2647	37829	37579	46012	45840	1664	1518	2003	1856	1431	1379	960	902	3625	3362	2875	2701	2809	2747	1947	1898
122	CrossMap	HG38	HG19	3096	3051	2802	2752	35486	35309	43421	43246	1743	1527	2003	1987	1483	1386	946	899	3536	3386	2824	2837	2745	2743	1969	1900
123	CrossMap	HG38	HG19	3008	3081	2771	2739	33244	33064	41030	40825	1751	1470	2091	1940	1548	1448	935	886	3771	3461	2872	2730	2978	2847	2033	1983
124	CrossMap	HG38	HG19	3190	3001	2865	2712	30936	30541	38734	38529	1722	1514	2066	1938	1594	1425	967	933	3699	3358	2803	2751	2870	2848	2025	1955
125	CrossMap	HG38	HG19	3157	3089	2842	2801	29030	28890	36083	35904	1904	1567	2055	1933	1565	1514	1022	954	3704	3505	2904	2835	3005	2896	2102	2002
126	CrossMap	HG38	HG19	3164	3124	2914	2732	26749	26432	33345	33145	1795	1602	2039	2001	1635	1514	1001	945	3684	3588	2969	2768	2994	2841	2172	2110
127	CrossMap	HG38	HG19	3193	3117	2969	2832	24374	24145	30661	30504	1819	1638	2159	2053	1585	1524	1096	1021	3734	3491	2942	2804	3078	2991	2116	2059
128	CrossMap	HG38	HG19	3260	3249	2978	2827	22589	22713	28799	28603	1863	1681	2160	2021	1627	1627	1002	937	3866	3725	2933	2881	3114	3059	2241	2184
129	CrossMap	HG38	HG19	3281	3151	3001	2951	20904	20492	26655	26442	1858	1719	2142	2042	1730	1597	1067	1016	3870	3609	3077	2881	3106	2985	2350	2281
130	CrossMap	HG38	HG19	3357	3268	3072	2846	19029	18788	24655	24408	1899	1728	2227	2098	1729	1641	1014	964	4019	3693	2960	2874	3192	3036	2263	2191
131	CrossMap	HG38	HG19	3273	3185	3024	3032	17513	17328	22910	22699	1878	1738	2214	2107	1739	1635	1063	988	3933	3592	3047	2932	3089	3150	2309	2262
132	CrossMap	HG38	HG19	3287	3340	3110	3037	15746	15689	20630	20418	1948	1745	2249	2134	1760	1664	1131	1054	3981	3710	2999	2959	3245	3111	2393	2322
133	CrossMap	HG38	HG19	3385	3278	3097	3066	14340	14178	18810	18603	1936	1765	2229	2198	1886	1749	1047	1021	4035	3749	2977	3028	3276	3122	2496	2416
134	CrossMap	HG38	HG19	3479	3320	3101	3067	13166	13018	17518	17337	2105	1854	2258	2165	1830	1764	1137	1073	4140	4039	3239	3129	3328	3207	2422	2371
135	CrossMap	HG38	HG19	3499	3539	3232	3129	11770	11557	16005	15819	2005	1842	2249	2245	1849	1742	1179	1098	4176	3939	3108	3114	3427	3362	2530	2452
136	CrossMap	HG38	HG19	3435	3504	3165	3029	10630	10600	14389	14150	2029	1760	2357	2217	1843	1777	1187	1117	4137	3925	3124	3097	3398	3310	2530	2463
137	CrossMap	HG38	HG19	3418	3460	3200	3113	9467	9388	13065	12847	2042	1825	2388	2255	1871	1776	1174	1110	4227	3998	3164	3090	3383	3306	2658	2596
138	CrossMap	HG38	HG19	3640	3419	3244	3094	8425	8293	11715	11505	2014	1814	2431	2229	1930	1837	1164	1113	4334	4021	3193	3033	3655	3459	2646	2566
139	CrossMap	HG38	HG19	3581	3654	3282	3172	7507	7393	10681	10488	2200	1960	2453	2296	1897	1914	1220	1119	4299	4093	3214	3112	3468	3470	2716	2624
140	CrossMap	HG38	HG19	3632	3597	3232	3199	6581	6584	9672	9491	2142	2008	2379	2417	2019	1929	1231	1164	4385	4211	3265	3154	3744	3604	2784	2696
141	CrossMap	HG38	HG19	3523	3700	3322	3191	5921	5807	8790	8607	2168	1981	2412	2399	2067	1925	1223	1186	4431	4124	3196	3079	3628	3655	2892	2810
142	CrossMap	HG38	HG19	3672	3723	3413	3277	5155	5125	7906	7677	2221	1954	2408	2394	2056	1940	1262	1206	4455	4191	3286	3236	3780	3633	2861	2799
143	CrossMap	HG38	HG19	3741	3754	3392	3226	4527	4406	7158	6948	2279	2054	2574	2361	2082	1961	1318	1266	4599	4218	3365	3182	3763	3617	3060	2975
144	CrossMap	HG38	HG19	3752	3765	3427	3271	4080	4015	6327	6138	2334	2173	2580	2466	2135	1919	1283	1237	4685	4327	3374	3327	3828	3705	3015	2951
145	CrossMap	HG38	HG19	3857	3941	3411	3281	3451	3450	5879	5679	2339	2019	2615	2439	2192	2098	1319	1275	4636	4528	3374	3236	3895	3904	3155	3098
146	CrossMap	HG38	HG19	3798	3915	3494	3441	3131	3074	5138	4912	2407	2113	2673	2521	2186	2067	1373	1282	4680	4374	3479	3352	3889	3777	3157	3081
147	CrossMap	HG38	HG19	3962	3984	3480	3443	2737	2687	4779	4574	2436	2126	2620	2555	2255	2179	1438	1339	4715	4535	3545	3360	4083	3907	3201	3149
148	CrossMap	HG38	HG19	4005	3926	3603	3541	2350	2280	4308	4128	2483	2184	2767	2503	2273	2166	1420	1375	4876	4535	3616	3435	4164	4033	3356	3281
149	CrossMap	HG38	HG19	3953	4144	3762	3655	2040	2044	3863	3667	2437	2220	2724	2669	2290	2250	1427	1342	4911	4596	3540	3465	4185	4002	3459	3407
150	CrossMap	HG38	HG19	4072	4165	3740	3654	1842	1782	3489	3314	2508	2267	2846	2745	2425	2275	1442	1358	5100	4699	3653	3501	4215	4111	3542	3457
151	CrossMap	HG38	HG19	4149	4188	3758	3579	1568	1580	3248	3086	2585	2232	2902	2750	2434	2381	1436	1361	5082	4771	3624	3575	4470	4286	3508	3406
152	CrossMap	HG38	HG19	4153	4235	3709	3688	1433	1352	3114	2925	2645	2323	2918	2833	2474	2354	1508	1438	5122	4825	3629	3563	4426	4232	3551	3484
153	CrossMap	HG38	HG19	4215	4288	3804	3663	1173	1176	2736	2569	2684	2349	3055	2832	2575	2371	1651	1582	5187	4872	3751	3611	4460	4369	3844	3755
154	CrossMap	HG38	HG19	4256	4464	3811	3774	1084	1020	2511	2362	2757	2515	3006	2862	2598	2486	1623	1556	5351	4940	3608	3628	4544	4490	3899	3840
155	CrossMap	HG38	HG19	4214	4376	3851	3771	901	868	2302	2133	2812	2480	3003	2864	2671	2523	1663	1582	5456	5133	3963	3653	4792	4552	3866	3778
156	CrossMap	HG38	HG19	4369	4575	4024	3861	761	761	2190	2018	2722	2512	3142	2941	2638	2582	1667	1591	5478	5163	3974	3671	4775	4653	4175	4113
157	CrossMap	HG38	HG19	4429	4548	3992	3909	679	649	1990	1805	2819	2517	3088	2983	2705	2546	1683	1645	5457	5170	3920	3857	4903	4907	4242	4155
158	CrossMap	HG38	HG19	4597	4667	4039	3879	605	590	1870	1703	2957	2600	3137	3014	2802	2697	1766	1678	5673	5364	4010	3997	5022	4877	4276	4190
159	CrossMap	HG38	HG19	4641	4721	3946	3945	535	535	1819	1662	2955	2641	3046	2952	2873	2782	1772	1693	5816	5514	4057	3996	5138	5048	4354	4273
160	CrossMap	HG38	HG19	4596	4874	4229	4091	473	450	1661	1507	3099	2675	3259	3204	2773	2819	1883	1815	5819	5545	4074	4117	5248	4967	4447	4384
161	CrossMap	HG38	HG19	4822	4832	4142	4044	466	438	1645	1490	3150	2786	3252	3173	2903	2721	1854	1788	5932	5706	4156	4166	5379	5314	4501	4430
162	CrossMap	HG38	HG19	4815	4996	4284	4224	383	383	1565	1422	3193	2886	3384	3218	2974	2762	1953	1872	6261	5649	4239	4112	5645	5469	4780	4677
163	CrossMap	HG38	HG19	4912	5106	4365	4272	353	328	1461	1312	3202	2921	3413	3280	3079	3007	2025	1950	6385	5979	4221	4042	5769	5557	4702	4638
164	CrossMap	HG38	HG19	5003	5136	4481	4347	328	307	1461	1344	3301	2936	3499	3317	3105	2994	2006	1908	6422	6170	4349	4164	5835	5742	4976	4915
165	CrossMap	HG38	HG19	5085	5377	4439	4388	286	248	1273	1151	3344	3071	3542	3436	3261	3088	2054	1998	6817	6327	4392	4215	5927	5806	5222	5159
166	CrossMap	HG38	HG19	5112	5495	4613	4458	234	244	1260	1141	3392	3078	3518	3455	3273	3078	2112	2043	6697	6308	4462	4339	6187	5937	5324	5249
167	CrossMap	HG38	HG19	5167	5486	4591	4649	216	211	1261	1107	3529	3202	3662	3399	3373	3108	2220	2177	6996	6579	4539	4460	6333	6244	5467	5401
168	CrossMap	HG38	HG19	5362	5609	4713	4536	231	210	1190	1033	3530	3228	3743	3466	3325	3308	2236	2153	7024	6672	4676	4553	6481	6411	5562	5519
169	CrossMap	HG38	HG19	5483	5703	4707	4693	189	170	1119	1004	3684	3375	3866	3642	3573	3347	2247	2187	7261	6803	4678	4548	6687	6493	5783	5720
170	CrossMap	HG38	HG19	5490	5947	4909	4728	186	163	1150	1024	3818	3497	4005	3791	3688	3462	2480	2401	7636	7013	4897	4613	6890	6769	5823	5760
171	CrossMap	HG38	HG19	5611	6033	4899	4798	165	159	1052	935	3983	3448	4035	3848	3747	3655	2511	2457	7651	7204	4975	4735	7195	7097	6404	6331
172	CrossMap	HG38	HG19	5683	6033	5163	5060	171	152	1119	1003	3937	3602	4118	3895	3891	3669	2526	2453	7862	7627	4993	4952	7332	7160	6482	6401
173	CrossMap	HG38	HG19	5970	6311	5275	5089	156	160	1050	922	4090	3631	4303	3939	3993	3754	2645	2569	8035	7753	5134	5024	7427	7226	6625	6566
174	CrossMap	HG38	HG19	5945	6314	5340	5271	137	120	1071	967	4142	3850	4248	4227	4119	3924	2707	2650	8393	7889	5288	5251	7768	7517	6956	6875
175	CrossMap	HG38	HG19	6244	6627	5466	5368	128	126	1023	894	4191	3944	4402	4244	4166	3955	2764	2679	8566	8177	5389	5184	7855	7714	7134	7040
176	CrossMap	HG38	HG19	6198	6642	5477	5338	129	115	963	868	4364	3989	4444	4286	4180	4167	2862	2804	8826	8280	5364	5321	8263	7875	7214	7138
177	CrossMap	HG38	HG19	6439	6833	5661	5507	136	134	961	853	4379	4011	4561	4393	4299	4182	3026	2961	8923	8424	5599	5347	8516	8361	7556	7503
178	CrossMap	HG38	HG19	6532	6904	5766	5660	146	113	979	882	4582	4171	4672	4389	4567	4273	2983	2905	9526	8846	5698	5404	8810	8539	7837	7763
179	CrossMap	HG38	HG19	6653	6965	5832	5791	124	124	887	783	4757	4263	4883	4597	4669	4495	3199	3136	9411	8893	5847	5818	9092	8805	8136	8058
180	CrossMap	HG38	HG19	6731	7287	6054	6058	115	99	840	745	4830	4442	4846	4849	4785	4623	3294	3214	9637	9124	5993	5775	9007	9025	8164	8115
181	CrossMap	HG38	HG19	6845	7445	6219	6079	118	116	930	816	4976	4481	5176	4970	5019	4773	3362	3303	9842	9444	6125	5874	9437	9338	8511	8436
182	CrossMap	HG38	HG19	7121	7642	6342	6274	107	105	892	781	5039	4747	5338	4943	5054	4905	3552	3457	10053	9634	6280	6274	9711	9444	8747	8692
183	CrossMap	HG38	HG19	7235	7939	6499	6322	119	110	818	714	5231	4863	5369	5187	5235	5035	3601	3512	10370	9861	6640	6339	10021	9793	9166	9095
184	CrossMap	HG38	HG19	7482	8143	6596	6515	107	98	809	723	5411	4897	5468	5280	5366	5292	3657	3593	10835	10208	6553	6309	10356	9969	9674	9606
185	CrossMap	HG38	HG19	7776	8180	6636	6586	97	93	792	713	5478	5172	5830	5500	5731	5405	3893	3806	10899	10375	6777	6625	10553	10422	9678	9626
186	CrossMap	HG38	HG19	7874	8612	6961	6816	96	85	816	737	5704	5208	5965	5735	5582	5286	3985	3915	11250	10967	7037	6872	10784	10800	9941	9892
187	CrossMap	HG38	HG19	7964	8883	7228	7168	113	94	859	752	5929	5450	6019	5796	5784	5601	4125	4049	11721	10896	7046	6897	11373	11006	10387	10309
188	CrossMap	HG38	HG19	8295	8818	7179	7096	100	96	791	689	6007	5627	6192	6036	6187	5907	4292	4205	11806	11472	7415	7155	11570	11368	10712	10639
189	CrossMap	HG38	HG19	8434	9120	7418	7261	80	88	757	677	6270	5731	6381	6225	6380	6173	4547	4503	12238	11730	7517	7424	11872	11651	10976	10917
190	CrossMap	HG38	HG19	8418	9099	7655	7600	80	84	712	658	6433	5882	6571	6339	6594	6236	4679	4600	12576	11897	7587	7538	12379	12275	11475	11418
191	CrossMap	HG38	HG19	8707	9626	7896	7731	85	80	765	685	6694	6128	6743	6490	6686	6429	4719	4676	12749	12356	7974	7569	12413	12234	11710	11649
192	CrossMap	HG38	HG19	9231	9683	8281	7990	88	72	752	661	6852	6393	7085	6821	6950	6763	5015	4927	13205	12734	8055	7950	13020	12644	12115	12043
193	CrossMap	HG38	HG19	9252	9920	8232	8146	91	75	703	608	7081	6465	7080	6871	7143	7057	5236	5155	13662	13169	8166	8079	13199	13171	12487	12420
194	CrossMap	HG38	HG19	9504	10279	8246	8316	86	87	675	612	7140	6817	7456	7039	7375	7187	5413	5352	13925	13282	8638	8265	13572	13400	12646	12559
195	CrossMap	HG38	HG19	9635	10380	8681	8480	69	68	699	626	7529	6905	7604	7577	7618	7365	5526	5459	14390	13753	8736	8525	13979	13757	13176	13115
196	CrossMap	HG38	HG19	9866	10691	9083	8918	83	68	670	597	7771	7249	7912	7662	7977	7659	5805	5740	14620	14261	9073	8950	14493	14113	13735	13681
197	CrossMap	HG38	HG19	10185	11014	9267	9105	59	59	655	584	8094	7551	8076	7764	8205	7886	5968	5899	15047	14193	9313	8886	14695	14577	14276	14219
198	CrossMap	HG38	HG19	10487	11362	9505	9483	66	57	672	591	8372	7552	8257	8120	8405	8041	6129	6053	15416	14930	9698	9301	15214	14943	14422	14385
199	CrossMap	HG38	HG19	10552	11689	9636	9538	68	74	637	571	8398	8028	8601	8321	8733	8431	6314	6250	15700	15314	9716	9596	15365	15304	14836	14746
200	CrossMap	HG38	HG19	10906	11865	9892	9722	66	51	658	584	8838	8210	8731	8461	8896	8797	6874	6791	16005	15408	10056	9864	15814	15513	15030	14991
201	CrossMap	HG38	HG19	11256	12127	10437	10239	69	69	659	590	8981	8324	9237	8884	9059	8914	7026	6964	16287	15992	10373	10077	16137	16000	15680	15612
202	CrossMap	HG38	HG19	11435	12235	10383	10455	59	53	608	541	9433	8701	9414	9038	9606	9211	7150	7122	16748	16195	10535	10451	16412	16330	16048	15996
203	CrossMap	HG38	HG19	11689	12426	10779	10557	76	67	578	514	9638	8923	9636	9428	9865	9551	7337	7268	17286	16638	10930	10785	16765	16712	16462	16406
204	CrossMap	HG38	HG19	12166	12918	11178	10997	50	64	603	535	9890	9491	10010	9614	9910	9739	7875	7819	17464	16927	11301	10961	17430	17033	16867	16798
205	CrossMap	HG38	HG19	12215	13103	11362	11207	72	60	615	546	10260	9513	10413	9878	10404	10081	8013	7919	17675	16927	11846	11381	17513	17216	17149	17121
206	CrossMap	HG38	HG19	12484	13351	11727	11566	54	59	555	501	10436	9987	10679	10418	10689	10313	8351	8288	18055	17726	11945	11508	17997	17793	17499	17444
207	CrossMap	HG38	HG19	12849	13715	12029	11846	62	41	560	501	10833	10272	10889	10472	11123	10781	8645	8592	18535	17942	12250	11952	18310	18094	18177	18119
208	CrossMap	HG38	HG19	13073	14011	12263	12127	62	75	528	467	11284	10539	11338	10919	11271	10954	8735	8655	19027	18486	12593	12358	18600	18564	18447	18390
209	CrossMap	HG38	HG19	13323	14150	12602	12556	53	43	526	481	11471	10847	11488	11454	11855	11395	9245	9154	19157	18720	12952	12603	19186	18920	18979	18899
210	CrossMap	HG38	HG19	13672	14342	12999	12876	71	64	542	487	11781	11041	12071	11627	12092	11655	9553	9500	19675	19096	13170	12883	19393	19108	19312	19243
211	CrossMap	HG38	HG19	13816	14733	13243	13003	58	60	545	482	12100	11345	12103	11958	12069	12214	9982	9925	20162	19502	13475	13295	19839	19691	19877	19813
212	CrossMap	HG38	HG19	14176	15188	13610	13657	62	55	511	455	12475	11754	12596	12261	12737	12253	10238	10171	20378	19893	14071	13791	20174	19825	19898	19849
213	CrossMap	HG38	HG19	14541	15399	13898	13762	70	72	509	459	12853	12271	12949	12796	13046	12900	10490	10454	20702	20053	13987	13729	20532	20292	20685	20612
214	CrossMap	HG38	HG19	14853	15559	14157	13863	55	62	538	470	13060	12546	13397	12932	13478	13200	10879	10842	21195	20690	14440	14288	20844	20742	20731	20686
215	CrossMap	HG38	HG19	15164	15821	14616	14421	58	50	460	408	13371	12875	13533	13218	13821	13454	11292	11231	21390	20950	14759	14479	21143	21116	21168	21110
216	CrossMap	HG38	HG19	15265	16002	14935	15146	57	47	480	429	13991	13156	14019	13635	14268	13864	11693	11625	21366	21078	15137	14766	21005	21124	21565	21505
217	CrossMap	HG38	HG19	15611	16384	15221	14912	57	51	482	445	14116	13557	14169	13871	14487	14195	11916	11861	22086	21580	15393	15143	21973	21631	22257	22190
218	CrossMap	HG38	HG19	15928	16643	15774	15509	59	51	487	417	14546	14072	14708	14222	14609	14451	12295	12235	22337	21889	15851	15621	22156	21958	22341	22265
219	CrossMap	HG38	HG19	16325	17216	15744	15701	65	48	438	390	14999	14393	15159	14897	15163	14826	12833	12773	22756	22301	16388	15754	22212	22252	22776	22705
220	CrossMap	HG38	HG19	16685	17120	16331	16193	55	54	474	421	15181	14537	15454	15031	15520	15217	13171	13103	22674	22604	16826	16405	22762	22448	23221	23160
221	CrossMap	HG38	HG19	16622	17440	16430	16316	46	45	453	406	15808	14900	15800	15401	15636	15598	13634	13571	23283	22911	17137	16835	23134	23030	23669	23599
222	CrossMap	HG38	HG19	16967	17753	16818	16605	45	43	428	396	15708	15230	16085	15720	16359	15892	13804	13762	23553	23001	17397	17207	23212	23043	23835	23775
223	CrossMap	HG38	HG19	17246	18134	16971	17072	37	41	416	373	16361	15925	16564	16249	16578	16398	14278	14222	23904	23160	17573	17338	23333	23105	24182	24149
224	CrossMap	HG38	HG19	17594	18192	17744	17562	60	49	421	370	16591	16092	17087	16686	16979	16691	14745	14687	24121	23839	17820	17696	23470	23395	24652	24578
225	CrossMap	HG38	HG19	18064	18681	17513	17536	35	36	402	358	17128	16437	17461	17190	17133	16936	15086	15058	24184	24067	18201	17944	23831	23972	24945	24904
226	CrossMap	HG38	HG19	17995	18777	18234	17789	42	42	432	389	17435	16710	17600	17297	17745	17498	15724	15673	24300	24125	18633	18220	24463	24057	25327	25262
227	CrossMap	HG38	HG19	18411	19026	18489	18312	50	42	408	372	17906	17103	18116	17873	18152	17735	15803	15740	24862	24521	18845	18605	24435	24495	25415	25376
228	CrossMap	HG38	HG19	18669	19301	18568	18535	56	56	391	350	17963	17684	18289	18021	18443	18263	16456	16386	24885	24603	18996	18787	24641	24429	25833	25758
229	CrossMap	HG38	HG19	18873	19539	19091	18972	50	42	377	350	18583	18104	18724	18258	18591	18368	16795	16733	25237	24987	19673	19405	24946	25065	26038	25992
230	CrossMap	HG38	HG19	19021	19853	19561	19381	41	34	389	358	18983	18184	19163	19180	19308	18860	17119	17068	25357	24885	20127	19736	25257	25130	26427	26382
231	CrossMap	HG38	HG19	19439	19798	19713	19773	41	35	378	349	19334	18746	19708	19207	19726	19069	17651	17591	26183	25496	20609	20204	25175	25114	26447	26378
232	CrossMap	HG38	HG19	19536	20277	20184	20046	46	45	342	310	19760	18869	19765	19716	20106	19927	17933	17862	25912	25635	20785	20677	25332	25206	26848	26777
233	CrossMap	HG38	HG19	20017	20314	20394	20228	40	36	355	319	20196	19417	20466	20006	20368	20190	18138	18105	25862	25892	20848	20596	25481	25508	27176	27099
234	CrossMap	HG38	HG19	20006	20378	20450	20525	47	49	331	296	20409	19835	21020	20625	20657	20346	18784	18700	26463	25831	21161	21107	25859	25818	26880	26827
235	CrossMap	HG38	HG19	20326	20874	20891	20497	50	38	363	321	20630	20083	21084	21106	21117	20785	18955	18904	26594	26136	21777	21169	25908	25782	27469	27397
236	CrossMap	HG38	HG19	20414	20904	21238	20971	28	37	340	307	21227	20570	21451	20737	21294	21096	19741	19666	26487	26733	21873	21522	25857	25924	27860	27820
237	CrossMap	HG38	HG19	20490	20797	21456	21409	45	38	324	288	21379	21086	21657	21389	21640	21154	20035	19964	26595	26483	22242	22300	26053	26283	28034	27990
238	CrossMap	HG38	HG19	21020	21370	21553	21492	40	45	320	296	22126	21510	22025	21938	21683	21569	20332	20280	26785	26837	22333	22231	26465	26187	28158	28108
239	CrossMap	HG38	HG19	21001	21335	22049	21898	36	36	350	314	21995	21640	22419	22120	22388	22339	20892	20859	26950	26764	22754	22440	26618	26323	28525	28482
240	CrossMap	HG38	HG19	20967	21596	22174	21949	30	23	310	283	22299	22010	22855	22516	22368	22216	21332	21261	27321	26708	22962	22715	26451	26252	28523	28480
241	CrossMap	HG38	HG19	21505	21518	22073	22046	35	38	317	275	22564	22127	23088	22954	22694	22507	21858	21806	27066	27035	23143	23108	26382	26856	28509	28463
242	CrossMap	HG38	HG19	21264	21772	22393	22492	30	26	297	260	22918	22409	23432	23194	22886	22831	21921	21882	27018	27326	22763	22972	26768	26676	28899	28852
243	CrossMap	HG38	HG19	21574	21868	22578	22352	40	36	318	289	23126	22813	23412	23127	23182	23010	22225	22167	27527	27400	23377	22974	26925	26886	28839	28789
244	CrossMap	HG38	HG19	21787	21901	22960	22754	37	32	293	262	23419	23077	23821	23632	23798	23689	22540	22473	27231	27195	23936	23730	26804	26498	29260	29195
245	CrossMap	HG38	HG19	22064	22255	23171	23124	26	26	323	300	23569	23371	24431	23920	23770	23656	22962	22898	27352	27290	24160	23759	26794	26874	28740	28695
246	CrossMap	HG38	HG19	22289	22557	23392	23183	31	20	302	279	24000	23571	24290	24266	24100	23590	23325	23277	27630	27355	24255	24105	26881	26932	29425	29376
247	CrossMap	HG38	HG19	22516	22359	23481	23521	28	24	297	261	24228	23626	24772	24504	24235	24060	23664	23599	27602	27550	24739	24197	27053	27063	29411	29339
248	CrossMap	HG38	HG19	22332	22448	23594	23504	38	36	294	259	24519	23986	25039	24938	24647	24571	23835	23808	27868	27881	24726	24437	26750	26958	29686	29637
249	CrossMap	HG38	HG19	22455	22984	23792	23699	25	29	308	275	24859	24225	25303	25248	24779	24895	24315	24282	27800	27670	24714	24834	26860	26786	29221	29173
250	CrossMap	HG38	HG19	22814	22858	24000	23867	28	20	276	249	24981	24663	25380	25340	25249	25033	24781	24717	27540	27531	24969	24949	26847	26909	29561	29502
251	CrossMap	HG38	HG19	22825	22897	24293	23936	22	20	296	259	25160	24984	25482	25733	25290	25082	24658	24614	27623	27662	24930	24838	26822	26963	29678	29600
252	CrossMap	HG38	HG19	22787	23001	24275	24384	19	14	283	246	25877	25379	26166	25535	25341	25606	25052	25001	27461	27818	25048	25077	27152	26994	29348	29286
253	CrossMap	HG38	HG19	22754	23197	24214	24259	26	24	279	244	25992	25506	26136	26023	25603	25283	25376	25289	27561	27638	25335	25173	27018	27038	29252	29208
254	CrossMap	HG38	HG19	23215	23083	24374	23978	31	42	276	255	25899	25850	26196	26167	25586	25669	25766	25719	27270	27628	25382	25327	26885	27082	29680	29602
255	CrossMap	HG38	HG19	23025	23041	24359	24503	26	22	271	252	25943	25680	26380	26258	25797	25745	25837	25771	27539	27308	25237	25520	26825	26825	29475	29424
256	CrossMap	HG38	HG19	23183	23325	24881	24757	31	19	269	248	26201	26138	26688	26458	26273	26021	26276	26234	27554	27743	25851	25419	26821	26685	29591	29552
257	CrossMap	HG38	HG19	23469	23140	24907	24741	15	10	268	243	26993	26103	26942	26633	26208	26070	26752	26703	27777	27705	26066	25881	26584	26920	29574	29544
258	CrossMap	HG38	HG19	23412	23482	24931	24713	28	23	296	271	26809	26585	27133	27191	26449	26322	26636	26599	27415	27326	26033	26037	26736	26709	29225	29173
259	CrossMap	HG38	HG19	23662	23515	24980	24943	25	30	238	205	26831	26641	27186	27142	27003	26654	26977	26909	27532	27581	25864	26184	26532	26659	29221	29181
260	CrossMap	HG38	HG19	23336	23461	25064	25269	20	16	241	217	26985	26955	27434	27352	26686	26671	27283	27250	27521	27660	26057	26016	26872	26759	29447	29394
261	CrossMap	HG38	HG19	23556	23050	25077	25077	26	19	220	192	27141	26878	27581	27495	26691	26763	27272	27228	27179	27439	26318	26037	26590	26558	29238	29204
262	CrossMap	HG38	HG19	23325	23442	25100	24821	17	23	234	209	27330	27357	27382	27290	26795	27022	27709	27659	27480	27517	26070	26235	26364	26379	28984	28950
263	CrossMap	HG38	HG19	23519	23166	25146	25178	25	25	229	205	27572	27680	27591	27759	26946	26747	27991	27929	26996	27375	26198	25974	26146	26456	28849	28772
264	CrossMap	HG38	HG19	23412	23347	25198	24974	18	15	254	221	27259	27345	28103	27823	27196	27137	28011	27940	27303	27001	26026	26399	26339	26393	29179	29136
265	CrossMap	HG38	HG19	23465	23637	25436	25215	16	19	256	221	27628	27225	27619	27813	27003	27109	28206	28155	26713	27338	26306	26169	26071	26203	29163	29127
266	CrossMap	HG38	HG19	23598	23477	25256	25474	22	19	239	219	27725	27302	27790	27805	27040	27182	28193	28146	26743	27025	26143	26140	26059	26063	28643	28601
267	CrossMap	HG38	HG19	23535	23116	25319	25156	13	11	222	189	27610	27792	28129	28107	27499	27286	28694	28657	26844	26900	26483	26359	25828	25954	28870	28813
268	CrossMap	HG38	HG19	23252	23284	25129	25078	17	12	271	235	27937	28121	28342	28097	27504	27335	28490	28432	26606	26753	26536	26285	25939	25826	28369	28319
269	CrossMap	HG38	HG19	23612	23136	24751	24915	11	15	213	187	28510	27944	28210	28463	27585	27464	28634	28583	26493	26514	26358	26516	25703	25891	28454	28414
270	CrossMap	HG38	HG19	23576	23296	25258	25231	21	24	224	207	27845	28142	28294	28056	27843	27878	28394	28363	26343	26600	26227	26402	25460	25506	28270	28203
271	CrossMap	HG38	HG19	23533	23062	25210	25131	17	10	240	209	28183	27870	28307	28540	27571	27766	28985	28945	26350	26692	25975	26425	25215	25395	28087	28028
272	CrossMap	HG38	HG19	23189	23343	25385	25145	22	23	220	189	28254	28368	28051	28277	27393	27566	29168	29121	26001	26169	26513	26470	25114	25205	27784	27744
273	CrossMap	HG38	HG19	23561	23364	25061	25133	26	19	231	206	27980	28233	28587	28542	27576	27468	29349	29314	26028	26321	26135	26113	24927	25217	27801	27766
274	CrossMap	HG38	HG19	23461	23233	24975	24957	18	20	200	183	28233	28093	28144	28070	27451	27228	29595	29546	25525	26062	26229	26181	24749	24735	27546	27514
275	CrossMap	HG38	HG19	23388	23111	24999	25164	22	26	235	197	28167	28152	28118	28379	27453	27590	29060	29019	25586	25761	26106	26166	24653	24860	27486	27426
276	CrossMap	HG38	HG19	23319	22925	25172	24850	23	13	188	164	28181	28001	28000	27977	27390	27431	29348	29283	25515	25754	26301	26435	24483	24445	26979	26921
277	CrossMap	HG38	HG19	23131	22797	24987	25083	17	20	197	175	28047	28246	28167	28425	27374	27427	29177	29118	25138	25184	25792	26117	24227	24364	26836	26784
278	CrossMap	HG38	HG19	23234	22746	25006	24803	18	16	216	194	27856	28063	28472	28334	27527	27414	29454	29401	25049	25337	26285	25998	24297	24180	27262	27212
279	CrossMap	HG38	HG19	22970	22726	24675	24790	24	23	189	175	27699	28486	28291	28300	27422	27749	29246	29218	25183	25345	26193	26094	24107	24358	26695	26647
280	CrossMap	HG38	HG19	23151	22687	24714	24578	14	19	179	159	28185	28271	28476	28365	27188	27427	29249	29226	24774	25105	25576	26358	23620	23909	26372	26318
281	CrossMap	HG38	HG19	23019	22328	24604	24801	25	21	174	159	27813	27975	27961	28395	27224	27359	28798	28747	24558	24734	25829	25690	23497	23762	26271	26191
282	CrossMap	HG38	HG19	22974	22578	24832	24647	18	17	167	153	28003	28203	27989	28264	27386	27179	29157	29113	24228	24582	25703	25731	23490	23488	26019	25969
283	CrossMap	HG38	HG19	22852	22422	24372	24511	11	7	181	154	27829	27848	27797	27978	27131	27066	29303	29249	24052	24481	25576	25687	23174	23124	25626	25569
284	CrossMap	HG38	HG19	22532	22208	24552	24455	10	12	196	176	27677	27999	27447	27704	26991	27153	29369	29322	24045	24310	25382	25677	22655	23049	25447	25411
285	CrossMap	HG38	HG19	22391	22008	24320	24146	15	19	204	180	27623	27455	27912	27643	26765	27100	29678	29639	23947	23999	25675	25579	22615	22620	25420	25370
286	CrossMap	HG38	HG19	22368	21899	24167	24451	17	17	174	162	27398	27969	27550	27817	26580	26921	29136	29101	23401	24028	25416	25648	22489	22737	25031	24986
287	CrossMap	HG38	HG19	22128	21606	23967	23790	19	19	193	167	27697	28002	27579	27735	26588	26717	29124	29089	22856	23241	25169	25497	22108	22204	24803	24724
288	CrossMap	HG38	HG19	21902	21781	23932	23831	10	13	187	159	27330	27347	27315	27525	26659	26454	29173	29106	22713	23216	24997	25290	22032	21955	24751	24702
289	CrossMap	HG38	HG19	22167	21580	23929	24164	11	10	204	182	27578	27595	27420	27459	26581	26728	28948	28919	22706	22986	24886	24982	21660	21757	24314	24258
290	CrossMap	HG38	HG19	21664	21562	23797	23724	14	9	148	133	26930	27423	27208	27413	26438	26470	28712	28654	22531	22516	24917	24880	21302	21437	23914	23886
291	CrossMap	HG38	HG19	21627	21341	23516	23491	11	10	182	151	27011	27558	27154	27136	26254	26334	28640	28614	22265	22642	24728	24858	21046	21445	23523	23465
292	CrossMap	HG38	HG19	21597	21139	23402	23442	11	9	166	149	26960	27250	26956	27194	26070	26204	28685	28633	21852	22287	24502	24807	20748	21152	23482	23453
293	CrossMap	HG38	HG19	21462	20988	23221	23267	17	11	171	154	26686	26885	26860	26870	25719	26135	28883	28831	21524	22099	24165	24486	20605	20615	23116	23059
294	CrossMap	HG38	HG19	21268	20624	23314	23220	12	9	166	148	26674	26774	26598	26907	25943	25648	28294	28248	21345	21840	23998	24397	20302	20452	22696	22672
295	CrossMap	HG38	HG19	21171	20626	22946	23112	13	16	169	153	26446	26968	26428	26751	25666	25859	28327	28297	20996	21440	24181	24193	20129	20116	22563	22531
296	CrossMap	HG38	HG19	21302	20601	22815	22762	17	16	158	134	26419	26468	26074	26465	25297	25608	27985	27927	20655	21153	24242	24097	19715	19918	22392	22339
297	CrossMap	HG38	HG19	20787	20116	22904	22677	16	13	138	114	26215	26531	26289	26151	25354	25441	28139	28061	20543	20635	23889	23860	19217	19605	22139	22103
298	CrossMap	HG38	HG19	20822	20349	22492	22681	19	20	166	149	26193	26365	26018	26233	25036	25213	27887	27830	20103	20815	23305	23438	18944	19189	21400	21357
299	CrossMap	HG38	HG19	20467	19808	22283	22427	13	19	156	134	25966	26303	25812	26055	24674	24869	28081	28054	19735	20203	23418	23546	18843	18930	21350	21299
300	CrossMap	HG38	HG19	20397	19532	22191	22305	17	10	148	137	25890	26044	25695	25739	24541	24751	27526	27499	19413	19929	23407	23291	18256	18325	21048	21010
301	CrossMap	HG38	HG19	20040	19355	22417	22029	11	9	165	153	25394	25990	25511	25596	24939	24772	27441	27389	19171	19573	23288	23671	18011	18047	20322	20282
302	CrossMap	HG38	HG19	19924	19127	21596	21911	13	12	137	118	25140	25633	25378	25415	24366	24659	27305	27282	18786	19347	22909	23146	17878	18077	19921	19871
303	CrossMap	HG38	HG19	19595	18770	21685	21663	23	19	149	133	25145	25411	24837	25455	24230	24278	27059	27014	18388	18841	22725	22989	17609	17835	19597	19560
304	CrossMap	HG38	HG19	19259	18671	21123	21377	15	14	152	136	25004	25330	24876	24850	23827	24192	26345	26307	18361	18665	22684	22777	17008	17303	19353	19286
305	CrossMap	HG38	HG19	18929	18373	21276	21153	12	19	128	105	24867	25301	24455	24785	23567	23859	26743	26697	17907	18375	22245	22649	16824	16880	19422	19353
306	CrossMap	HG38	HG19	18783	18107	21307	21367	16	17	139	126	24420	24865	24128	24522	23426	23727	26300	26260	17422	18165	21678	22114	16387	16676	18783	18735
307	CrossMap	HG38	HG19	18895	18097	20678	20846	25	18	156	138	23893	24443	24273	24350	22885	23204	26055	26033	17054	17442	21705	22138	16110	16279	18297	18234
308	CrossMap	HG38	HG19	18570	17919	20353	20318	18	15	167	136	23860	24739	23780	24071	22954	23114	26264	26239	16729	17110	21745	21888	15869	15997	18062	18009
309	CrossMap	HG38	HG19	18454	17569	20344	20573	22	28	134	115	23730	23940	23477	23807	22695	22824	25792	25738	16441	16958	21241	21614	15153	15491	17502	17440
310	CrossMap	HG38	HG19	18134	17306	19949	20025	20	15	123	101	23526	23975	23332	23471	22647	22718	25554	25498	15992	16621	21085	21145	15178	15339	17439	17394
311	CrossMap	HG38	HG19	17621	17174	19933	19785	21	18	152	123	23090	23696	23047	23212	22099	22585	25334	25308	15769	16003	20791	20887	14830	14907	16734	16680
312	CrossMap	HG38	HG19	17461	16689	19560	19793	18	23	148	125	23032	23692	22832	23028	21875	21984	25301	25271	15249	15939	20616	21046	14374	14573	16570	16519
313	CrossMap	HG38	HG19	17271	16395	19385	19399	18	14	159	139	22515	23052	22597	22801	21493	21846	24806	24766	15313	15548	20286	20567	14181	14389	16079	16004
314	CrossMap	HG38	HG19	17164	16500	18824	19046	14	16	117	101	22604	22949	22202	22738	21328	21476	24348	24303	14763	15303	20146	20192	13890	13918	15782	15742
315	CrossMap	HG38	HG19	16656	16194	18907	18862	13	17	133	118	22067	22604	21951	22086	20809	21469	24391	24356	14473	14804	19792	20188	13246	13612	15426	15380
316	CrossMap	HG38	HG19	16588	15607	18593	18696	20	17	133	107	21623	22382	21518	21915	20775	20589	24018	23981	14140	14706	19601	19708	12992	13250	15195	15147
317	CrossMap	HG38	HG19	16296	15394	18140	18333	20	13	145	124	21330	22150	21391	21693	20533	20711	23912	23879	13676	13907	19249	19682	12626	12864	14650	14602
318	CrossMap	HG38	HG19	15746	15206	17990	18083	16	16	138	113	21136	21600	21059	21321	20085	20397	23206	23169	13241	13926	18902	19119	12283	12431	14390	14371
319	CrossMap	HG38	HG19	15796	14889	17404	17527	13	13	125	111	21034	21381	20507	20935	20036	20094	23222	23196	12852	13618	18616	19040	11904	11946	13993	13947
320	CrossMap	HG38	HG19	15207	14355	17456	17334	13	16	115	106	20727	21140	20607	20562	19367	19859	22719	22664	12295	12825	18140	18637	11560	11840	13550	13517
321	CrossMap	HG38	HG19	15312	14092	16919	17304	18	15	145	131	20137	20779	19861	20376	19298	19553	22630	22591	12398	12762	17983	18141	11442	11493	13146	13107
322	CrossMap	HG38	HG19	14772	13954	16870	17121	24	18	136	113	20072	20752	19712	19821	18895	19048	22233	22188	11873	12353	17938	18232	10949	11138	12820	12748
323	CrossMap	HG38	HG19	14481	13843	16460	16436	17	21	111	90	19681	20053	19471	20049	18607	18968	21786	21756	11507	11990	17222	17593	10589	10793	12407	12372
324	CrossMap	HG38	HG19	14208	13271	16353	16485	24	22	117	103	19634	20021	18996	19450	18199	18399	21537	21493	11087	11566	17143	17446	10261	10540	11970	11933
325	CrossMap	HG38	HG19	13820	12948	15798	15875	8	11	128	113	19090	19585	18662	19082	17754	18423	21478	21432	10865	11363	16860	16983	9796	10018	11693	11663
326	CrossMap	HG38	HG19	13584	12666	15770	15706	19	6	124	106	18585	19349	18357	18460	17690	17738	21164	21132	10625	10869	16336	16657	9623	9837	11490	11452
327	CrossMap	HG38	HG19	13448	12212	15252	15443	13	20	119	102	18365	18998	18075	18363	17351	17455	20848	20817	10033	10635	16068	16416	9400	9398	10872	10838
328	CrossMap	HG38	HG19	12919	12052	14985	15182	23	22	106	102	18054	18519	17737	18196	16991	17076	20253	20217	9826	10369	15904	16281	8953	9377	10496	10449
329	CrossMap	HG38	HG19	12537	11861	14783	14659	18	13	118	110	17586	18417	17399	17627	16537	16971	19860	19829	9491	10015	15504	15901	8679	8864	10396	10357
330	CrossMap	HG38	HG19	12419	11526	14370	14719	18	18	119	110	17271	17946	17236	17299	16235	16656	19750	19716	9066	9676	15421	15510	8344	8465	9954	9926
331	CrossMap	HG38	HG19	11895	11248	14037	14302	16	24	137	120	17155	17637	16601	17027	15791	16202	19382	19337	9040	9384	14863	15254	8011	8166	9710	9669
332	CrossMap	HG38	HG19	11804	10950	13779	13912	21	10	114	104	16826	17360	16261	16772	15588	15903	18680	18634	8511	8943	14586	14864	7776	7921	9397	9372
333	CrossMap	HG38	HG19	11565	10642	13440	13587	20	18	119	103	16323	17199	16045	16301	15289	15449	18634	18606	8150	8630	14525	14565	7482	7678	9071	9036
334	CrossMap	HG38	HG19	11142	10319	13335	13334	19	16	125	112	15881	16704	15637	15918	14759	15160	18264	18208	7926	8211	13893	14409	7076	7322	8676	8647
335	CrossMap	HG38	HG19	10980	9901	13049	13182	24	24	129	106	15494	16162	15497	15843	14362	14761	17852	17812	7767	8170	13850	14332	7138	7175	8301	8262
336	CrossMap	HG38	HG19	10434	9797	12444	12745	18	19	98	87	15195	15830	15066	15294	14471	14422	17568	17513	7370	7782	13333	13461	6753	6842	8030	7981
337	CrossMap	HG38	HG19	10389	9194	12402	12365	27	25	118	110	14894	15354	14649	14851	13907	14155	17153	17112	7046	7470	13016	13417	6456	6505	7786	7727
338	CrossMap	HG38	HG19	9979	9102	11957	11962	18	15	102	92	14483	15284	14326	14530	13732	14050	16646	16619	6736	7181	12780	13057	6210	6529	7518	7481
339	CrossMap	HG38	HG19	9578	8969	11494	11830	23	14	127	115	14505	14845	13931	14390	13154	13490	16724	16685	6550	6864	12453	12662	5896	5948	7223	7193
340	CrossMap	HG38	HG19	9438	8479	11293	11354	17	19	117	105	13839	14512	13792	13954	12798	13219	16136	16094	6397	6679	12068	12513	5678	5815	7100	7044
341	CrossMap	HG38	HG19	9025	8306	11061	11325	12	16	100	88	13429	14353	13329	13696	12559	12812	15629	15594	6110	6575	11579	12116	5388	5586	6666	6641
342	CrossMap	HG38	HG19	8680	8055	10919	10802	18	16	89	77	13285	13907	13135	13271	12274	12474	15511	15478	5839	6045	11328	11606	5366	5479	6313	6291
343	CrossMap	HG38	HG19	8609	7611	10317	10524	11	9	102	86	12815	13416	12690	13061	11962	12144	14801	14780	5617	5923	11063	11216	5018	5059	6097	6088
344	CrossMap	HG38	HG19	8132	7603	9854	10183	17	15	87	81	12406	13215	12215	12696	11706	12002	14800	14742	5351	5719	10681	11000	4843	4949	6033	5999
345	CrossMap	HG38	HG19	7815	7032	9748	9843	19	24	110	95	12339	12932	11941	12217	11147	11515	14381	14354	5112	5432	10304	10794	4604	4744	5836	5798
346	CrossMap	HG38	HG19	7614	6956	9358	9565	14	12	99	94	11785	12399	11402	11966	10990	11199	14157	14103	4905	5197	10154	10400	4495	4588	5463	5424
347	CrossMap	HG38	HG19	7388	6570	9057	9164	27	21	117	98	11711	12178	11360	11339	10625	10870	13557	13514	4806	5046	9812	10088	4128	4260	5144	5122
348	CrossMap	HG38	HG19	7172	6474	8885	9004	20	15	100	88	11107	11784	10784	11167	10139	10533	13122	13106	4499	4751	9570	9723	3976	4171	4973	4933
349	CrossMap	HG38	HG19	6911	6136	8518	8694	16	14	106	89	10671	11474	10542	10855	9858	10152	12737	12718	4161	4532	9084	9330	3841	3869	4842	4807
350	CrossMap	HG38	HG19	6617	5993	8256	8275	10	10	92	86	10418	10962	10142	10402	9577	9939	12779	12744	4116	4324	8876	9330	3590	3742	4648	4606
351	CrossMap	HG38	HG19	6412	5795	8113	8150	11	11	95	82	9905	10701	9712	10143	9236	9465	11992	11967	3950	4224	8513	8742	3380	3476	4426	4392
352	CrossMap	HG38	HG19	6118	5555	7722	7882	20	18	96	83	9671	10223	9747	9766	8820	9032	11895	11874	3646	4015	8253	8489	3291	3412	4149	4124
353	CrossMap	HG38	HG19	6018	5264	7559	7719	14	17	99	90	9448	10202	9277	9678	8692	8849	11694	11658	3562	3820	8324	8428	3049	3120	4017	3970
354	CrossMap	HG38	HG19	5701	5018	7372	7480	20	19	98	91	9364	9562	9144	9330	8496	8777	11377	11349	3337	3525	7896	8218	2825	3018	3804	3774
355	CrossMap	HG38	HG19	5493	4898	6939	7085	7	12	93	84	8947	9434	8821	8975	8218	8363	10786	10745	3124	3442	7477	7698	2723	2806	3590	3563
356	CrossMap	HG38	HG19	5381	4664	6782	6827	18	12	85	74	8469	9175	8481	8823	7858	8142	10473	10449	2989	3170	7287	7521	2716	2702	3389	3349
357	CrossMap	HG38	HG19	5085	4507	6585	6670	16	17	88	81	8421	8884	8267	8408	7704	7891	10053	10032	2801	3090	7052	7271	2461	2579	3229	3196
358	CrossMap	HG38	HG19	4903	4319	6131	6230	23	21	115	101	8002	8708	7805	8196	7274	7496	9841	9802	2734	2889	6696	7053	2319	2377	3079	3054
359	CrossMap	HG38	HG19	4642	4139	5912	6070	18	19	100	94	7722	8240	7658	7912	7171	7445	9473	9434	2605	2827	6478	6790	2160	2259	2980	2930
360	CrossMap	HG38	HG19	4388	3877	5680	5844	18	11	84	73	7410	8017	7367	7578	6788	7089	9346	9313	2469	2634	6128	6316	2086	2114	2862	2839
361	CrossMap	HG38	HG19	4229	3743	5531	5653	13	12	90	80	7259	7702	6977	7238	6504	6768	8888	8863	2327	2497	6087	6181	1939	1972	2661	2630
362	CrossMap	HG38	HG19	4094	3443	5291	5287	15	12	96	85	7030	7451	6744	6889	6238	6504	8632	8613	2089	2373	5803	6088	1912	1952	2478	2442
363	CrossMap	HG38	HG19	3782	3292	4985	5231	12	14	71	66	6740	7098	6404	6743	6039	6174	8435	8400	2092	2204	5507	5826	1736	1816	2406	2395
364	CrossMap	HG38	HG19	3687	3262	5076	5020	10	7	84	70	6528	7126	6385	6507	5937	5972	8063	8028	1929	2083	5297	5512	1620	1664	2201	2186
365	CrossMap	HG38	HG19	3574	2934	4694	4837	12	12	79	69	6200	6756	6029	6200	5685	5901	7737	7707	1835	1962	5075	5217	1580	1645	2156	2120
366	CrossMap	HG38	HG19	3373	2825	4555	4669	10	9	85	76	5929	6418	5894	6072	5271	5592	7679	7644	1787	1960	4854	5081	1382	1494	1964	1937
367	CrossMap	HG38	HG19	3000	2815	4352	4395	11	13	80	67	5691	6247	5693	5957	5226	5248	7236	7205	1579	1759	4647	4904	1373	1404	1927	1891
368	CrossMap	HG38	HG19	3025	2536	4143	4220	5	8	67	57	5620	5927	5301	5653	4889	5158	6996	6960	1546	1617	4581	4674	1284	1342	1801	1769
369	CrossMap	HG38	HG19	2829	2377	3895	4018	16	9	76	70	5341	5702	5114	5189	4748	5005	6687	6663	1462	1552	4316	4450	1232	1215	1701	1674
370	CrossMap	HG38	HG19	2727	2357	3746	3869	10	12	94	80	5172	5558	4926	5155	4581	4659	6480	6453	1373	1471	4101	4316	1119	1154	1616	1590
371	CrossMap	HG38	HG19	2646	2213	3615	3617	13	13	82	77	4812	5241	4785	4850	4327	4467	6286	6249	1227	1454	3996	4125	1095	1090	1544	1522
372	CrossMap	HG38	HG19	2456	2091	3377	3535	16	14	98	91	4675	5063	4554	4765	4135	4249	6127	6092	1263	1260	3650	3876	1021	1092	1435	1408
373	CrossMap	HG38	HG19	2395	2032	3292	3344	7	9	72	59	4363	4786	4459	4519	4038	4214	5773	5744	1135	1238	3600	3824	902	963	1419	1391
374	CrossMap	HG38	HG19	2157	1803	2964	3139	11	7	78	76	4329	4693	4150	4445	3734	3853	5454	5418	1100	1163	3290	3524	859	877	1310	1279
375	CrossMap	HG38	HG19	2028	1738	2888	2845	8	9	62	58	4001	4417	4011	4049	3599	3765	5420	5387	977	1119	3268	3279	875	888	1184	1163
376	CrossMap	HG38	HG19	1924	1689	2728	2841	10	7	87	72	3707	4164	3714	3945	3304	3625	5072	5028	964	1023	2976	3129	775	811	1194	1160
377	CrossMap	HG38	HG19	1840	1552	2662	2684	5	9	66	64	3732	4028	3588	3776	3221	3316	4909	4876	909	999	2872	2988	738	763	1145	1119
378	CrossMap	HG38	HG19	1791	1513	2523	2631	12	12	70	64	3563	3782	3427	3614	3073	3179	4789	4771	865	941	2808	2881	711	739	1058	1037
379	CrossMap	HG38	HG19	1551	1418	2341	2348	8	10	72	62	3312	3708	3250	3387	2928	3086	4483	4446	799	856	2696	2799	612	673	1027	1011
380	CrossMap	HG38	HG19	1521	1246	2202	2262	15	8	88	72	3142	3440	3069	3157	2836	2925	4247	4216	704	805	2487	2683	584	613	995	960
381	CrossMap	HG38	HG19	1411	1214	2156	2217	18	13	55	51	3020	3238	3001	3096	2657	2765	4068	4029	725	811	2373	2463	547	545	850	819
382	CrossMap	HG38	HG19	1399	1083	1991	2113	9	18	70	60	2836	3151	2805	2992	2525	2617	3866	3832	610	699	2272	2400	505	521	878	846
383	CrossMap	HG38	HG19	1269	1118	1981	2011	9	9	77	69	2736	3029	2677	2783	2444	2476	3711	3685	599	635	2116	2239	521	507	790	773
384	CrossMap	HG38	HG19	1197	985	1739	1781	10	9	56	51	2606	2950	2569	2714	2313	2416	3649	3620	594	655	1989	2194	469	492	731	695
385	CrossMap	HG38	HG19	1108	916	1605	1664	13	9	72	59	2486	2692	2467	2519	2138	2321	3340	3302	501	567	1983	1993	425	437	763	724
386	CrossMap	HG38	HG19	1080	841	1548	1585	6	7	76	60	2316	2607	2315	2436	2049	2120	3312	3297	513	538	1801	1932	356	414	663	660
387	CrossMap	HG38	HG19	1027	841	1516	1551	10	5	49	39	2244	2491	2217	2332	1917	2004	3014	2989	457	542	1758	1832	359	368	673	639
388	CrossMap	HG38	HG19	963	769	1447	1410	5	5	65	58	2087	2324	2097	2104	1756	1900	2956	2924	494	474	1605	1633	358	343	629	604
389	CrossMap	HG38	HG19	900	686	1308	1409	7	4	60	57	2042	2229	1976	2123	1630	1769	2838	2821	420	432	1591	1672	340	336	590	561
390	CrossMap	HG38	HG19	807	642	1233	1235	6	5	74	64	1871	2001	1901	2012	1572	1621	2805	2776	405	447	1457	1562	302	344	580	554
391	CrossMap	HG38	HG19	733	649	1174	1168	6	6	57	51	1748	2025	1813	1858	1540	1569	2454	2412	397	389	1381	1443	280	269	533	504
392	CrossMap	HG38	HG19	654	551	1062	1148	8	8	64	57	1724	1865	1694	1788	1430	1468	2427	2403	335	379	1285	1340	283	271	476	445
393	CrossMap	HG38	HG19	661	540	1100	1122	3	6	87	76	1602	1766	1659	1639	1426	1419	2325	2309	329	386	1201	1276	252	265	554	537
394	CrossMap	HG38	HG19	591	561	871	980	5	4	56	47	1540	1643	1523	1612	1332	1405	2139	2105	338	367	1118	1212	233	235	442	420
395	CrossMap	HG38	HG19	585	465	909	886	6	5	56	50	1488	1590	1444	1474	1270	1324	1998	1986	289	297	1110	1152	188	229	440	416
396	CrossMap	HG38	HG19	540	438	830	870	4	6	70	59	1374	1569	1403	1436	1100	1200	1979	1953	318	314	1076	1102	194	181	439	409
397	CrossMap	HG38	HG19	511	415	830	840	10	15	79	71	1271	1463	1339	1434	1057	1090	1869	1841	271	274	952	1032	207	195	417	406
398	CrossMap	HG38	HG19	485	367	738	787	9	6	50	44	1230	1399	1190	1311	997	1039	1789	1778	255	292	926	974	173	163	419	382
399	CrossMap	HG38	HG19	419	321	703	697	7	4	63	56	1124	1272	1137	1198	922	989	1734	1717	250	277	826	903	190	177	378	354
400	CrossMap	HG38	HG19	383	342	654	701	5	9	62	52	1063	1187	1103	1149	877	966	1605	1575	229	250	767	797	156	170	375	340
401	CrossMap	HG38	HG19	388	315	577	638	6	7	60	53	1016	1127	1032	1061	862	915	1540	1507	241	281	751	845	175	174	344	320
402	CrossMap	HG38	HG19	324	270	566	548	5	5	46	41	992	1055	978	1063	798	861	1443	1412	230	236	735	739	131	135	341	307
403	CrossMap	HG38	HG19	362	269	531	555	8	8	60	54	896	1040	961	1000	775	750	1359	1340	206	212	731	704	129	142	375	337
404	CrossMap	HG38	HG19	299	245	465	484	12	6	56	42	865	948	885	946	691	693	1346	1332	217	192	645	699	124	129	290	282
405	CrossMap	HG38	HG19	274	207	442	460	7	5	61	57	799	910	843	869	631	692	1234	1204	199	206	609	657	111	119	325	314
406	CrossMap	HG38	HG19	227	185	411	456	6	6	48	41	784	890	791	812	625	645	1197	1169	181	179	547	603	117	110	284	273
407	CrossMap	HG38	HG19	230	192	403	394	5	5	56	52	735	816	811	771	572	640	1108	1088	189	188	554	544	118	120	293	262
408	CrossMap	HG38	HG19	225	189	351	382	9	10	45	35	662	807	674	773	547	565	1085	1058	177	188	462	515	100	94	279	269
409	CrossMap	HG38	HG19	184	160	397	366	6	3	50	45	636	695	693	693	521	548	994	975	152	167	494	492	96	110	237	218
410	CrossMap	HG38	HG19	191	149	387	376	4	4	58	49	649	697	668	650	538	490	997	989	170	169	477	459	121	103	256	228
411	CrossMap	HG38	HG19	189	130	329	339	5	6	53	50	580	652	634	658	400	495	896	862	138	142	426	445	109	93	264	250
412	CrossMap	HG38	HG19	147	127	257	284	6	9	56	49	550	622	635	624	421	420	852	831	148	154	408	429	93	97	253	235
413	CrossMap	HG38	HG19	150	103	287	270	3	2	64	55	527	628	597	607	404	412	842	816	170	157	381	399	86	91	231	208
414	CrossMap	HG38	HG19	126	103	256	272	5	4	61	55	484	557	546	595	405	415	802	779	151	175	367	387	109	86	249	221
415	CrossMap	HG38	HG19	113	97	209	231	6	5	59	51	494	473	540	550	362	371	776	751	125	156	314	381	87	94	247	221
416	CrossMap	HG38	HG19	120	110	183	218	1	5	52	45	508	515	489	566	347	363	727	707	130	103	344	351	70	89	255	239
417	CrossMap	HG38	HG19	127	81	194	192	5	4	53	45	424	507	452	489	339	350	672	644	130	140	336	352	78	68	264	244
418	CrossMap	HG38	HG19	112	83	175	192	7	5	55	49	410	453	481	477	276	317	681	655	132	114	296	312	73	75	231	199
419	CrossMap	HG38	HG19	93	71	153	168	6	4	49	45	386	452	453	460	268	281	605	581	133	118	310	288	76	65	241	219
420	CrossMap	HG38	HG19	88	73	163	153	3	1	39	32	391	432	422	438	291	250	600	591	116	101	273	300	71	61	232	211
421	CrossMap	HG38	HG19	76	69	166	176	4	5	61	53	356	396	384	391	231	260	574	550	111	135	253	269	66	66	217	192
422	CrossMap	HG38	HG19	75	66	129	137	5	5	41	37	320	357	400	429	235	235	535	510	137	119	257	293	71	78	211	188
423	CrossMap	HG38	HG19	79	60	161	142	6	6	50	50	309	305	400	371	245	236	514	493	104	117	263	245	84	74	217	195
424	CrossMap	HG38	HG19	54	42	135	152	6	5	32	27	307	309	418	422	231	225	533	509	135	123	242	253	71	64	214	191
425	CrossMap	HG38	HG19	57	39	128	131	5	5	41	32	308	336	341	376	228	227	499	481	119	110	207	212	71	72	178	158
426	CrossMap	HG38	HG19	60	37	112	113	2	1	35	34	300	306	376	338	198	195	468	444	112	134	220	232	86	67	220	184
427	CrossMap	HG38	HG19	53	48	78	102	4	4	39	35	288	294	339	388	214	196	423	399	121	131	212	220	75	62	185	171
428	CrossMap	HG38	HG19	50	47	86	92	3	3	33	26	260	296	338	335	180	197	414	393	96	78	176	195	59	64	189	169
429	CrossMap	HG38	HG19	37	40	91	86	3	6	49	39	260	325	293	321	167	199	413	381	109	103	191	192	73	75	190	183
430	CrossMap	HG38	HG19	40	40	80	68	5	0	43	41	275	282	336	320	168	169	406	382	113	116	184	209	46	56	213	195
431	CrossMap	HG38	HG19	38	33	72	79	2	3	38	31	254	249	287	307	156	148	368	348	108	113	187	193	75	60	200	185
432	CrossMap	HG38	HG19	35	24	85	82	5	7	46	45	234	239	280	306	152	144	402	378	92	89	176	153	68	66	186	161
433	CrossMap	HG38	HG19	33	28	62	74	8	4	37	31	214	240	262	285	161	130	347	325	94	90	165	172	71	67	190	174
434	CrossMap	HG38	HG19	31	25	66	67	4	7	40	34	216	239	289	263	134	148	366	352	104	108	170	152	56	49	187	165
435	CrossMap	HG38	HG19	26	34	66	59	4	6	29	25	211	234	258	289	130	135	349	332	89	91	154	164	73	60	168	163
436	CrossMap	HG38	HG19	32	27	62	68	6	6	40	34	204	231	281	234	121	122	340	330	103	76	147	152	64	57	203	188
437	CrossMap	HG38	HG19	21	26	49	51	3	2	45	36	210	224	278	256	124	118	330	307	96	91	155	126	63	60	171	156
438	CrossMap	HG38	HG19	20	22	55	49	2	1	32	31	217	202	228	268	116	120	373	345	111	106	147	161	54	49	186	177
439	CrossMap	HG38	HG19	23	30	51	53	2	3	43	43	182	183	202	235	123	138	334	317	101	85	148	158	73	69	188	169
440	CrossMap	HG38	HG19	25	15	48	57	8	6	42	31	176	216	218	250	105	95	339	318	97	82	155	148	66	66	210	181
441	CrossMap	HG38	HG19	24	18	58	51	4	3	54	50	182	188	248	240	109	109	293	278	98	97	143	153	71	73	180	154
442	CrossMap	HG38	HG19	27	24	33	43	5	2	36	33	168	185	221	215	104	96	315	301	84	98	136	130	68	62	192	177
443	CrossMap	HG38	HG19	18	16	57	45	3	4	35	34	165	182	248	228	91	99	281	257	91	99	121	140	71	65	165	144
444	CrossMap	HG38	HG19	25	13	34	48	4	4	42	34	177	186	202	238	97	97	280	260	101	95	113	147	60	67	172	158
445	CrossMap	HG38	HG19	25	21	43	51	3	6	30	25	167	171	188	214	104	97	300	269	88	86	118	123	56	55	148	135
446	CrossMap	HG38	HG19	21	25	41	31	3	2	29	24	166	175	197	196	110	76	296	273	92	85	128	113	54	57	165	141
447	CrossMap	HG38	HG19	21	26	44	35	5	6	27	29	187	168	200	182	95	102	245	229	108	90	143	118	55	56	179	161
448	CrossMap	HG38	HG19	25	16	33	41	7	2	48	40	152	157	227	213	85	85	263	252	88	101	114	127	52	49	159	138
449	CrossMap	HG38	HG19	16	11	42	43	4	5	32	25	175	180	175	193	98	83	255	235	81	81	139	126	64	52	161	140
450	CrossMap	HG38	HG19	18	14	33	32	2	3	35	29	179	165	187	181	93	100	268	246	85	82	114	137	64	54	171	159
451	CrossMap	HG38	HG19	16	18	37	33	3	3	22	19	159	154	186	184	86	87	265	253	93	88	122	131	63	65	156	138
452	CrossMap	HG38	HG19	18	10	41	39	1	2	33	32	140	177	201	193	77	76	215	203	95	82	123	125	58	60	159	136
453	CrossMap	HG38	HG19	20	12	39	43	6	2	36	32	164	164	196	173	87	92	258	241	86	88	108	118	46	64	151	138
454	CrossMap	HG38	HG19	16	16	37	41	3	2	26	20	135	164	189	177	80	82	266	250	97	89	112	100	54	46	159	135
455	CrossMap	HG38	HG19	9	23	31	34	4	4	38	30	151	159	202	158	73	79	260	238	76	103	92	104	54	52	175	158
456	CrossMap	HG38	HG19	12	19	38	37	4	3	26	24	125	140	179	197	75	64	244	240	87	79	91	92	48	38	152	138
457	CrossMap	HG38	HG19	15	20	32	31	4	5	33	33	153	136	200	191	86	88	243	230	91	82	119	106	51	53	180	166
458	CrossMap	HG38	HG19	19	12	25	34	3	5	34	29	150	140	182	210	85	86	238	214	96	77	101	119	49	48	154	133
459	CrossMap	HG38	HG19	16	13	37	25	10	6	24	19	146	159	187	178	89	69	255	237	82	100	114	104	47	50	148	129
460	CrossMap	HG38	HG19	15	7	28	40	6	4	29	25	172	158	193	189	105	91	227	219	82	84	105	111	56	48	194	172
461	CrossMap	HG38	HG19	17	18	36	24	1	3	38	30	125	146	185	223	75	68	252	234	73	85	114	103	56	54	140	118
462	CrossMap	HG38	HG19	25	19	23	28	4	6	35	29	152	155	186	173	86	84	229	221	81	81	111	110	65	48	153	136
463	CrossMap	HG38	HG19	15	25	30	19	5	1	30	27	139	152	191	181	100	88	212	196	85	62	114	122	55	49	157	144
464	CrossMap	HG38	HG19	25	18	35	36	7	6	29	24	138	159	183	211	94	87	196	185	81	93	96	90	56	57	149	131
465	CrossMap	HG38	HG19	8	9	22	30	2	2	28	27	147	147	214	196	78	75	220	198	89	99	104	102	48	55	134	120
466	CrossMap	HG38	HG19	10	13	24	27	4	2	45	41	127	138	194	185	68	83	218	206	82	69	99	117	40	48	165	144
467	CrossMap	HG38	HG19	14	12	29	28	1	4	23	16	119	139	162	178	83	84	210	192	78	75	105	103	63	48	166	148
468	CrossMap	HG38	HG19	14	12	32	28	4	6	30	23	111	119	168	162	83	74	222	210	79	81	97	99	62	61	158	148
469	CrossMap	HG38	HG19	18	11	25	23	4	2	26	24	152	153	174	164	73	62	214	196	77	75	101	84	43	60	127	111
470	CrossMap	HG38	HG19	10	15	27	29	9	5	24	22	132	121	127	178	84	82	217	204	84	85	99	103	57	43	159	137
471	CrossMap	HG38	HG19	18	10	24	32	2	3	18	18	135	126	145	155	69	89	209	194	69	84	95	83	48	51	151	140
472	CrossMap	HG38	HG19	11	17	32	29	2	4	30	26	148	129	159	159	84	76	219	202	63	85	82	91	32	39	143	123
473	CrossMap	HG38	HG19	11	12	22	24	0	1	27	21	119	140	148	140	71	61	195	179	76	74	102	121	47	35	142	126
474	CrossMap	HG38	HG19	9	15	26	18	1	0	17	17	137	122	142	152	78	65	203	191	72	60	93	96	42	48	138	124
475	CrossMap	HG38	HG19	19	15	29	34	5	4	24	22	120	149	182	143	83	75	231	222	80	80	96	100	48	49	157	139
476	CrossMap	HG38	HG19	5	20	24	27	2	4	19	23	130	133	162	158	82	85	215	207	71	68	104	94	50	38	147	129
477	CrossMap	HG38	HG19	19	9	28	33	5	3	30	25	101	114	155	161	78	68	205	183	70	69	115	110	58	47	149	138
478	CrossMap	HG38	HG19	9	12	21	22	2	2	34	34	117	121	171	158	80	78	229	211	66	65	100	85	47	42	136	129
479	CrossMap	HG38	HG19	12	14	23	21	3	2	28	28	121	103	141	164	74	60	222	206	70	58	93	96	46	44	135	121
480	CrossMap	HG38	HG19	19	16	34	19	1	1	26	24	130	112	157	140	90	75	198	193	79	76	80	89	49	43	151	131
481	CrossMap	HG38	HG19	11	12	24	23	5	2	26	21	126	122	136	150	78	73	191	179	78	71	90	93	37	38	131	133
482	CrossMap	HG38	HG19	8	10	21	27	2	4	23	19	108	118	156	141	89	77	208	194	73	67	87	84	46	45	134	124
483	CrossMap	HG38	HG19	15	9	20	20	0	3	20	18	113	121	146	144	67	72	195	181	63	67	86	113	47	48	151	133
484	CrossMap	HG38	HG19	5	13	26	19	3	2	21	19	111	105	165	151	64	70	193	185	69	68	82	73	46	38	168	162
485	CrossMap	HG38	HG19	20	13	20	18	4	4	33	27	116	136	137	137	59	67	177	163	76	78	95	89	47	45	131	119
486	CrossMap	HG38	HG19	9	15	15	18	4	3	22	21	109	111	155	141	55	52	209	192	72	69	97	93	50	46	157	125
487	CrossMap	HG38	HG19	10	18	27	19	1	1	15	14	122	112	153	137	66	60	195	172	71	65	103	109	60	49	125	116
488	CrossMap	HG38	HG19	12	10	23	24	5	4	26	23	102	118	173	148	64	61	212	199	85	66	110	84	53	43	154	140
489	CrossMap	HG38	HG19	17	13	26	29	5	5	23	20	105	116	154	171	65	62	191	177	58	88	80	82	47	56	118	110
490	CrossMap	HG38	HG19	15	9	32	22	4	3	24	18	115	103	131	150	87	61	191	182	67	76	85	90	45	45	147	136
491	CrossMap	HG38	HG19	11	13	20	35	5	5	21	18	103	108	137	157	50	75	183	164	92	81	87	83	49	57	122	111
492	CrossMap	HG38	HG19	5	15	18	15	1	2	35	35	119	100	145	148	82	48	191	175	63	71	86	87	46	34	120	110
493	CrossMap	HG38	HG19	15	16	22	31	1	4	34	31	111	106	148	123	72	61	202	181	71	74	74	86	34	33	107	100
494	CrossMap	HG38	HG19	12	13	31	22	4	2	30	29	87	118	164	145	73	80	203	185	78	57	80	82	50	44	141	128
495	CrossMap	HG38	HG19	14	21	19	16	4	6	24	19	110	131	170	137	70	58	181	160	85	68	92	72	44	40	129	130
496	CrossMap	HG38	HG19	11	12	19	19	4	2	22	24	114	111	148	158	68	75	179	168	53	79	75	70	52	42	122	107
497	CrossMap	HG38	HG19	16	7	16	24	3	4	23	20	102	107	102	146	67	65	181	163	76	61	81	103	34	49	118	103
498	CrossMap	HG38	HG19	13	14	31	14	1	3	25	22	103	113	115	147	63	60	158	152	66	63	92	88	41	26	135	120
499	CrossMap	HG38	HG19	14	8	24	22	4	1	24	23	101	97	128	131	74	55	177	169	65	70	102	83	46	42	122	105
500	CrossMap	HG38	HG19	15	16	24	25	1	2	25	25	114	99	136	130	68	64	171	169	80	64	77	94	45	44	148	134
501	CrossMap	HG38	HG19	6	10	28	23	3	0	28	27	106	107	133	145	69	58	176	162	55	71	84	76	49	43	138	127
502	CrossMap	HG38	HG19	12	5	23	26	2	3	18	11	122	115	131	140	76	66	170	155	50	58	75	87	42	40	131	122
503	CrossMap	HG38	HG19	20	11	20	25	2	2	25	21	94	104	131	115	65	70	185	172	58	66	95	87	45	42	148	129
504	CrossMap	HG38	HG19	8	9	23	27	3	2	23	19	89	116	116	151	57	64	192	183	64	59	71	73	35	43	134	122
505	CrossMap	HG38	HG19	10	15	33	26	3	4	20	20	104	91	137	111	70	70	178	171	59	62	72	73	45	35	99	90
506	CrossMap	HG38	HG19	12	7	26	25	4	1	23	21	94	85	139	120	68	58	171	160	49	59	81	81	40	34	123	108
507	CrossMap	HG38	HG19	12	19	21	26	2	4	16	14	86	110	127	120	70	61	191	178	65	49	88	71	46	35	125	106
508	CrossMap	HG38	HG19	11	12	25	29	3	2	21	17	107	86	133	114	56	67	200	179	75	56	80	85	40	40	114	99
509	CrossMap	HG38	HG19	18	18	25	32	3	5	25	19	105	87	125	129	60	67	168	150	57	56	84	82	32	36	130	121
510	CrossMap	HG38	HG19	15	10	27	28	5	6	20	18	93	93	124	122	81	57	175	160	44	63	77	85	31	36	114	97
511	CrossMap	HG38	HG19	12	9	18	21	7	5	26	22	90	87	117	121	50	54	162	148	49	60	80	83	38	35	119	110
512	CrossMap	HG38	HG19	20	22	16	8	2	2	23	21	92	101	120	109	70	57	195	185	47	63	79	68	34	22	118	107
513	CrossMap	HG38	HG19	11	13	16	18	5	3	16	13	102	100	111	130	60	50	169	151	63	50	77	71	29	39	127	122
514	CrossMap	HG38	HG19	10	10	20	22	2	1	25	18	88	93	123	110	72	63	162	160	60	59	64	59	32	31	128	117
515	CrossMap	HG38	HG19	14	16	21	9	5	2	24	21	101	99	100	124	57	56	168	153	60	53	68	79	42	37	123	112
516	CrossMap	HG38	HG19	9	6	18	22	0	2	20	15	93	110	97	122	67	72	157	141	47	63	91	81	28	35	88	78
517	CrossMap	HG38	HG19	13	5	14	16	3	2	14	13	85	103	115	99	62	53	149	132	59	64	77	65	33	38	108	100
518	CrossMap	HG38	HG19	16	13	14	12	3	4	25	22	100	94	107	116	53	58	160	153	53	49	80	81	42	27	124	117
519	CrossMap	HG38	HG19	12	10	20	18	1	0	21	22	83	94	123	93	64	61	153	141	52	53	60	75	38	34	106	96
520	CrossMap	HG38	HG19	8	6	22	18	3	1	25	22	77	79	124	123	56	48	167	160	45	53	81	64	40	35	119	103
521	CrossMap	HG38	HG19	13	7	13	15	2	3	24	16	104	91	120	116	52	53	160	164	52	57	76	90	30	41	103	95
522	CrossMap	HG38	HG19	8	18	17	17	1	4	24	19	95	99	96	105	65	56	151	143	51	56	85	87	34	36	107	94
523	CrossMap	HG38	HG19	18	8	13	10	3	0	18	19	96	80	108	125	57	57	163	148	44	51	66	80	32	32	102	91
524	CrossMap	HG38	HG19	13	11	12	10	1	2	14	14	89	100	98	106	69	60	162	146	55	46	62	63	35	35	116	99
525	CrossMap	HG38	HG19	6	8	17	21	3	0	19	20	99	97	109	104	61	55	182	169	56	37	78	69	26	22	93	85
526	CrossMap	HG38	HG19	9	5	19	12	4	3	13	11	88	79	113	102	52	52	150	139	52	45	75	71	30	31	108	106
527	CrossMap	HG38	HG19	7	7	19	18	2	2	16	14	80	102	115	103	56	53	144	133	51	49	78	70	33	23	131	119
528	CrossMap	HG38	HG19	12	11	16	14	1	2	16	13	85	97	123	98	64	46	174	167	49	50	84	67	43	29	110	105
529	CrossMap	HG38	HG19	12	9	21	25	0	1	21	17	89	80	106	133	56	64	164	149	57	58	80	79	30	45	92	82
530	CrossMap	HG38	HG19	6	7	16	16	1	1	13	13	87	92	129	127	60	58	175	162	49	47	67	78	31	31	100	89
531	CrossMap	HG38	HG19	10	7	6	16	2	2	20	17	92	91	118	124	48	44	139	131	44	40	82	73	45	27	111	102
532	CrossMap	HG38	HG19	8	7	13	15	1	0	22	23	87	91	110	100	48	60	140	136	53	56	78	82	35	24	94	93
533	CrossMap	HG38	HG19	12	9	11	12	3	2	15	15	83	88	87	120	55	44	143	133	57	45	82	83	25	31	110	105
534	CrossMap	HG38	HG19	7	9	15	10	0	0	19	16	87	87	108	99	65	61	151	145	45	51	66	62	24	28	96	90
535	CrossMap	HG38	HG19	9	8	26	16	2	1	14	10	78	92	98	95	62	62	146	144	43	50	77	70	37	30	91	84
536	CrossMap	HG38	HG19	5	13	10	19	3	1	24	24	66	79	94	111	56	57	142	139	39	43	46	78	25	34	95	82
537	CrossMap	HG38	HG19	12	8	15	15	1	2	16	16	78	78	104	98	47	51	132	121	44	53	71	77	27	30	85	77
538	CrossMap	HG38	HG19	11	9	18	12	1	3	13	12	96	73	115	100	49	42	141	135	51	56	64	68	31	21	107	105
539	CrossMap	HG38	HG19	8	6	16	16	1	2	19	17	62	81	97	96	50	38	139	128	44	40	66	60	26	22	71	67
540	CrossMap	HG38	HG19	7	3	15	18	1	0	20	18	94	76	117	98	37	54	147	141	47	36	54	69	36	26	96	85
541	CrossMap	HG38	HG19	11	5	14	19	1	2	18	15	77	85	95	98	55	52	119	114	41	48	71	66	30	27	100	91
542	CrossMap	HG38	HG19	6	8	18	20	4	3	19	17	71	83	96	97	52	47	143	134	34	47	73	65	32	32	92	85
543	CrossMap	HG38	HG19	5	10	20	18	2	3	20	16	60	88	96	97	40	43	131	123	46	45	65	64	29	33	86	79
544	CrossMap	HG38	HG19	9	9	20	21	0	1	21	19	87	69	100	97	56	27	124	120	38	52	56	67	31	19	99	88
545	CrossMap	HG38	HG19	5	12	15	14	2	0	23	25	70	87	87	100	47	48	142	129	41	49	66	65	37	40	84	77
546	CrossMap	HG38	HG19	10	7	16	11	3	4	17	19	80	80	100	73	58	50	126	120	44	35	64	54	36	31	87	81
547	CrossMap	HG38	HG19	6	14	13	11	3	2	6	9	68	73	90	87	61	51	139	130	71	35	60	63	25	29	97	96
548	CrossMap	HG38	HG19	9	8	8	13	3	4	21	16	70	75	73	112	53	59	139	127	49	48	76	63	21	30	98	82
549	CrossMap	HG38	HG19	10	13	16	15	1	0	17	16	78	72	93	96	42	49	123	115	47	53	65	70	28	27	82	77
550	CrossMap	HG38	HG19	6	9	14	17	1	2	20	17	81	76	112	98	41	51	148	137	39	44	58	70	26	23	93	79
551	CrossMap	HG38	HG19	7	10	11	11	0	0	21	14	86	69	99	97	44	37	144	138	40	49	58	57	29	28	87	80
552	CrossMap	HG38	HG19	8	7	20	14	0	1	12	13	59	74	88	92	52	46	121	117	39	39	63	67	25	20	99	93
553	CrossMap	HG38	HG19	7	8	13	10	3	3	21	20	70	73	102	87	49	50	124	115	49	37	61	54	25	26	76	67
554	CrossMap	HG38	HG19	8	11	14	23	1	0	11	9	65	60	84	83	48	46	130	118	34	51	69	65	32	24	81	72
555	CrossMap	HG38	HG19	8	5	14	7	3	2	18	15	74	83	89	92	53	47	133	119	46	43	53	56	22	30	87	78
556	CrossMap	HG38	HG19	12	9	11	13	0	2	7	6	59	75	72	93	47	39	115	106	40	42	68	60	23	32	94	80
557	CrossMap	HG38	HG19	10	9	16	10	1	0	14	13	69	56	81	79	39	48	147	143	38	42	67	59	42	22	91	82
558	CrossMap	HG38	HG19	7	7	16	9	3	4	11	10	83	58	96	76	36	29	135	128	39	38	48	68	29	26	92	85
559	CrossMap	HG38	HG19	5	8	10	11	3	2	13	12	65	60	89	90	50	57	116	105	39	32	58	60	25	26	78	76
560	CrossMap	HG38	HG19	7	7	20	15	2	1	20	18	68	69	93	84	55	41	138	126	31	34	64	59	25	22	83	76
561	CrossMap	HG38	HG19	8	7	13	16	4	4	16	17	71	74	99	90	62	42	115	112	39	25	68	51	21	22	84	71
562	CrossMap	HG38	HG19	13	11	13	13	2	1	25	20	70	83	73	89	42	54	156	149	35	50	64	54	27	19	108	96
563	CrossMap	HG38	HG19	14	13	21	13	2	0	16	15	61	62	71	73	52	40	138	136	38	38	48	63	29	32	88	76
564	CrossMap	HG38	HG19	9	11	21	23	0	1	17	14	67	72	89	80	36	53	113	110	36	26	56	60	28	33	63	57
565	CrossMap	HG38	HG19	12	7	9	10	0	0	20	18	64	60	92	91	39	39	110	106	35	46	51	51	19	20	84	72
566	CrossMap	HG38	HG19	7	11	14	12	0	0	13	7	69	83	78	88	51	45	129	123	43	37	66	55	26	15	102	89
567	CrossMap	HG38	HG19	8	8	10	8	3	1	14	12	77	62	87	78	39	40	119	115	29	38	51	56	25	28	94	87
568	CrossMap	HG38	HG19	15	5	14	10	1	0	15	15	60	68	82	75	56	44	126	112	37	23	54	48	21	21	91	84
569	CrossMap	HG38	HG19	10	14	9	17	0	0	14	14	70	78	91	88	37	32	102	95	35	45	57	58	18	23	99	97
570	CrossMap	HG38	HG19	9	7	16	17	0	3	5	5	70	64	73	69	39	47	121	109	20	35	58	57	20	13	69	66
571	CrossMap	HG38	HG19	7	9	8	10	2	3	16	15	60	66	68	85	41	46	125	119	42	34	53	61	17	17	77	72
572	CrossMap	HG38	HG19	6	6	10	14	2	0	21	21	60	72	92	80	41	37	106	97	29	40	58	53	21	23	93	88
573	CrossMap	HG38	HG19	7	6	12	10	2	1	18	20	51	54	86	88	41	37	105	99	33	26	61	57	22	18	87	71
574	CrossMap	HG38	HG19	9	9	17	9	2	1	17	17	51	56	82	78	46	37	125	117	32	36	50	65	18	19	88	81
575	CrossMap	HG38	HG19	8	7	7	13	2	2	17	17	63	57	96	82	45	31	101	98	31	28	42	43	25	21	79	69
576	CrossMap	HG38	HG19	7	9	12	10	2	3	12	12	51	66	76	87	45	37	130	125	26	28	51	54	27	32	80	79
577	CrossMap	HG38	HG19	11	11	10	10	2	1	21	17	56	63	79	80	50	50	115	111	46	34	56	53	28	20	74	65
578	CrossMap	HG38	HG19	7	9	7	8	0	1	10	8	57	46	74	78	39	37	120	113	32	30	47	55	26	27	76	74
579	CrossMap	HG38	HG19	5	10	12	13	0	1	12	10	56	52	82	89	37	41	126	114	26	27	44	50	25	24	80	70
580	CrossMap	HG38	HG19	4	12	10	16	2	1	15	14	52	48	92	96	52	38	110	103	31	31	59	43	23	20	66	59
581	CrossMap	HG38	HG19	9	9	17	9	0	0	8	9	46	56	75	92	50	52	101	93	35	36	60	46	25	23	61	56
582	CrossMap	HG38	HG19	7	7	11	14	0	0	12	9	52	74	94	74	46	42	118	109	36	35	44	58	15	24	80	74
583	CrossMap	HG38	HG19	7	7	14	22	1	1	16	17	78	44	59	62	39	40	111	100	27	34	43	41	21	16	77	68
584	CrossMap	HG38	HG19	10	6	15	20	1	0	12	9	61	67	69	79	29	32	118	109	45	34	57	46	21	16	86	82
585	CrossMap	HG38	HG19	9	10	14	15	0	0	14	12	65	65	80	73	47	36	121	107	40	43	53	53	20	18	77	74
586	CrossMap	HG38	HG19	10	9	16	8	1	1	9	11	65	56	86	74	34	40	101	94	36	30	60	46	22	14	77	67
587	CrossMap	HG38	HG19	6	1	9	9	2	1	13	14	45	61	75	84	35	44	123	115	28	39	44	50	23	24	53	45
588	CrossMap	HG38	HG19	14	8	5	9	2	2	13	12	50	68	72	83	37	27	112	108	39	33	52	61	19	20	96	82
589	CrossMap	HG38	HG19	10	4	18	13	0	0	15	12	56	57	63	74	35	31	106	102	32	32	37	50	26	15	67	64
590	CrossMap	HG38	HG19	8	8	18	9	0	2	15	11	53	60	59	81	46	35	103	99	45	37	46	41	29	27	77	73
591	CrossMap	HG38	HG19	5	5	11	16	2	2	12	11	55	50	71	69	31	29	97	93	29	30	61	51	30	32	75	61
592	CrossMap	HG38	HG19	8	12	12	9	2	2	13	12	51	52	71	66	32	37	105	96	40	43	52	51	15	22	72	67
593	CrossMap	HG38	HG19	7	12	13	15	1	0	10	10	52	49	79	81	31	34	106	99	37	36	45	55	23	22	70	62
594	CrossMap	HG38	HG19	7	12	5	6	2	0	13	11	49	53	73	80	35	28	108	101	43	43	44	55	23	24	72	69
595	CrossMap	HG38	HG19	6	7	15	15	1	0	11	8	48	54	68	69	25	33	97	93	43	34	48	51	21	19	85	77
596	CrossMap	HG38	HG19	12	11	7	10	0	1	13	11	48	63	79	64	34	28	91	87	30	42	53	49	26	26	85	74
597	CrossMap	HG38	HG19	10	11	14	10	1	1	15	12	60	60	82	65	25	32	82	77	42	34	46	40	26	14	75	71
598	CrossMap	HG38	HG19	10	7	8	10	0	1	13	13	51	49	73	81	40	26	107	105	45	38	43	40	20	31	82	70
599	CrossMap	HG38	HG19	12	6	11	11	1	1	10	9	57	56	75	76	37	42	100	93	36	46	48	52	29	24	64	64
600	CrossMap	HG38	HG19	5	9	9	9	0	0	18	11	44	40	67	68	34	28	97	88	32	38	46	44	29	20	68	64
2	CrossMap	HG19	HG38	11322	11629	4131	4114	19969	19829	408	390	4084	4009	1088	1076	9044	9088	392	400	5194	5102	2224	2243	8332	8516	914	756
3	CrossMap	HG19	HG38	9752	9725	5526	5446	16677	16523	494	519	3771	3586	1254	1250	7389	7487	450	430	5124	5038	2456	2463	7052	7146	693	650
4	CrossMap	HG19	HG38	8438	8413	5142	5113	14693	14611	592	677	3390	3255	1232	1254	6461	6466	502	479	4990	4811	2289	2315	6424	6579	690	629
5	CrossMap	HG19	HG38	7664	7613	4940	4894	13867	13622	597	692	3034	2928	1216	1223	5964	5983	596	531	4743	4672	2109	2110	6077	6213	627	610
6	CrossMap	HG19	HG38	7232	6967	4829	4703	7717	7506	657	768	2867	2639	1106	1101	3300	3215	606	505	4689	4519	2073	2065	3907	3572	693	681
7	CrossMap	HG19	HG38	7096	6801	4350	4347	7152	7109	684	791	2859	2678	1127	1141	2981	2941	597	511	4928	4711	2127	2042	3531	3539	697	692
8	CrossMap	HG19	HG38	6635	6409	4044	4007	6906	6717	736	863	2666	2529	1101	1101	2899	2829	666	564	4796	4672	2045	2013	3473	3443	669	647
9	CrossMap	HG19	HG38	6642	6304	3859	3805	6520	6409	841	952	2616	2470	1005	1046	2678	2590	641	541	4871	4651	1923	1866	3399	3377	787	758
10	CrossMap	HG19	HG38	6528	6099	3425	3388	6380	6271	905	979	2660	2488	1041	989	2709	2714	653	585	4713	4570	1963	1936	3275	3289	731	691
11	CrossMap	HG19	HG38	4878	4745	2998	2919	5171	4852	888	982	1897	1835	973	986	2291	2252	659	581	3466	3452	1857	1818	3010	2973	686	656
12	CrossMap	HG19	HG38	4953	4600	2916	2936	4878	4694	1028	1082	1906	1755	933	965	2109	2049	640	535	3553	3434	1696	1701	2910	2850	687	625
13	CrossMap	HG19	HG38	4979	4675	2639	2617	4915	4713	949	1038	1973	1791	926	929	2050	2050	575	507	3584	3411	1698	1715	2909	2843	690	660
14	CrossMap	HG19	HG38	4878	4624	2508	2492	4608	4503	996	1060	1839	1772	928	926	1982	1966	595	551	3738	3517	1756	1739	3001	2913	740	715
15	CrossMap	HG19	HG38	4920	4608	2402	2413	4466	4325	1049	1104	1828	1778	914	927	2044	1943	612	553	3843	3662	1818	1835	2878	2854	669	633
16	CrossMap	HG19	HG38	4274	3923	2387	2312	3877	3794	1063	1131	1600	1445	963	903	1881	1802	537	476	3251	3202	1777	1717	2722	2673	681	665
17	CrossMap	HG19	HG38	4322	4047	2337	2324	4052	3838	999	1048	1591	1473	910	913	1840	1824	584	513	3160	3061	1733	1740	2687	2580	701	689
18	CrossMap	HG19	HG38	4389	4054	2228	2201	3887	3797	991	996	1489	1421	942	920	1789	1751	495	444	3187	2928	1800	1773	2647	2564	705	679
19	CrossMap	HG19	HG38	4413	4019	2008	2003	3698	3586	1111	1120	1554	1466	930	940	1803	1733	564	487	3300	3107	1719	1677	2632	2588	792	769
20	CrossMap	HG19	HG38	4516	4003	2044	2007	3673	3542	1096	1142	1582	1412	942	922	1776	1670	535	497	3247	3074	1743	1701	2557	2506	787	768
21	CrossMap	HG19	HG38	3910	3601	2070	2025	3512	3404	1116	1143	1364	1251	902	926	1586	1624	543	510	2824	2635	1656	1613	2519	2433	858	815
22	CrossMap	HG19	HG38	3979	3707	2015	2007	3601	3469	1159	1189	1345	1288	861	873	1621	1581	497	449	2864	2765	1673	1665	2421	2446	779	761
23	CrossMap	HG19	HG38	4127	3733	2003	1992	3474	3384	1149	1155	1471	1286	989	904	1579	1558	536	497	2887	2654	1722	1707	2338	2299	683	675
24	CrossMap	HG19	HG38	4133	3652	1940	1923	3561	3458	1065	1088	1400	1305	875	865	1579	1535	521	480	3011	2788	1703	1695	2422	2351	793	741
25	CrossMap	HG19	HG38	4167	3707	1921	1853	3561	3441	1192	1209	1445	1331	912	858	1572	1505	505	471	3060	2952	1640	1651	2390	2357	810	764
26	CrossMap	HG19	HG38	3813	3373	1935	1909	3396	3269	1177	1178	1292	1171	933	928	1451	1458	512	475	2723	2624	1731	1680	2328	2280	803	765
27	CrossMap	HG19	HG38	3849	3445	1924	1872	3434	3440	1206	1232	1323	1244	956	911	1440	1383	546	503	2836	2657	1658	1665	2335	2297	800	767
28	CrossMap	HG19	HG38	3916	3586	1928	1923	3513	3362	1284	1298	1308	1226	848	879	1429	1380	536	494	2712	2611	1711	1668	2292	2259	803	783
29	CrossMap	HG19	HG38	3859	3524	1844	1777	3593	3409	1260	1269	1285	1173	889	941	1454	1427	492	468	2863	2638	1673	1645	2284	2194	850	807
30	CrossMap	HG19	HG38	4004	3583	1842	1813	3516	3480	1223	1224	1339	1203	875	876	1412	1389	485	446	2761	2567	1744	1714	2210	2132	844	811
31	CrossMap	HG19	HG38	3710	3376	1877	1921	3627	3490	1417	1421	1265	1167	897	856	1301	1274	550	503	2456	2430	1684	1684	2136	2108	754	743
32	CrossMap	HG19	HG38	3674	3311	1801	1770	3682	3582	1360	1374	1203	1120	895	869	1361	1296	515	485	2611	2389	1770	1702	2101	2024	733	721
33	CrossMap	HG19	HG38	3704	3457	1828	1834	3661	3673	1428	1414	1279	1125	927	884	1307	1249	571	532	2596	2433	1665	1643	2044	2021	813	757
34	CrossMap	HG19	HG38	3779	3462	1933	1878	3890	3755	1405	1407	1232	1092	911	900	1239	1215	525	479	2637	2446	1715	1695	2094	2024	819	786
35	CrossMap	HG19	HG38	3874	3420	1926	1868	3920	3837	1532	1531	1304	1196	903	898	1272	1223	537	488	2655	2499	1674	1610	2054	2013	762	729
36	CrossMap	HG19	HG38	3517	3254	1865	1836	4083	4042	1494	1458	1230	1139	961	953	1251	1218	532	500	2429	2291	1609	1585	1968	1927	840	815
37	CrossMap	HG19	HG38	3581	3224	1868	1877	4150	3951	1518	1515	1143	1038	900	873	1289	1179	538	507	2403	2199	1605	1558	1924	1947	808	776
38	CrossMap	HG19	HG38	3550	3325	1883	1746	4223	4177	1644	1592	1190	1033	916	914	1209	1168	571	538	2390	2319	1641	1635	1975	1886	801	778
39	CrossMap	HG19	HG38	3718	3250	1793	1772	4289	4167	1690	1651	1219	1086	888	939	1151	1142	516	506	2508	2381	1632	1585	1967	1945	790	766
40	CrossMap	HG19	HG38	3681	3159	1867	1874	4527	4404	1692	1638	1164	1024	982	907	1265	1166	552	512	2602	2396	1640	1663	1965	1873	932	890
41	CrossMap	HG19	HG38	3385	3138	1736	1725	4656	4554	1838	1787	1073	990	899	887	1145	1120	588	531	2389	2211	1685	1595	1907	1889	886	815
42	CrossMap	HG19	HG38	3615	3119	1959	1846	4868	4800	1857	1805	1201	1023	985	910	1112	1092	537	502	2398	2244	1718	1654	1872	1830	836	825
43	CrossMap	HG19	HG38	3486	3202	1814	1769	4879	4726	1974	1865	1175	1038	910	922	1178	1143	538	486	2490	2235	1656	1607	1860	1837	820	775
44	CrossMap	HG19	HG38	3405	3224	1858	1748	5163	5055	2041	1976	1159	981	953	928	1115	1090	583	534	2506	2316	1635	1667	1913	1812	861	811
45	CrossMap	HG19	HG38	3473	3216	1875	1841	5262	5232	2215	2113	1216	1054	997	957	1113	1069	523	497	2541	2361	1712	1672	1883	1838	866	807
46	CrossMap	HG19	HG38	3315	3002	1888	1867	5325	5237	2231	2154	1161	1021	999	968	1042	1021	612	564	2385	2181	1680	1622	1802	1722	876	816
47	CrossMap	HG19	HG38	3430	3109	1880	1914	5545	5460	2425	2344	1122	1055	1019	976	1048	994	580	520	2407	2287	1692	1698	1814	1771	852	823
48	CrossMap	HG19	HG38	3410	3064	1846	1787	5860	5721	2479	2392	1141	1059	960	983	1037	1027	571	524	2343	2230	1731	1704	1774	1757	893	835
49	CrossMap	HG19	HG38	3433	3057	1796	1759	5950	5874	2586	2502	1152	1019	950	931	1098	1005	565	520	2315	2154	1704	1627	1786	1764	989	945
50	CrossMap	HG19	HG38	3437	3089	1841	1795	6308	6213	2779	2682	1172	1026	1025	960	1036	1004	601	555	2397	2183	1667	1653	1822	1718	907	863
51	CrossMap	HG19	HG38	3184	2944	1831	1782	6419	6382	3043	2886	1150	1014	1073	994	1037	973	517	478	2265	2135	1696	1631	1787	1712	891	857
52	CrossMap	HG19	HG38	3260	3020	1870	1815	6659	6598	3192	3069	1109	946	1002	1070	1075	1024	539	493	2256	2120	1691	1624	1695	1700	866	820
53	CrossMap	HG19	HG38	3337	2948	1833	1836	7071	6961	3422	3288	1140	1033	986	986	1012	983	532	513	2398	2151	1690	1623	1667	1645	932	894
54	CrossMap	HG19	HG38	3156	2923	1859	1825	7276	7140	3614	3488	1147	988	974	982	945	930	610	571	2356	2145	1714	1679	1633	1558	868	813
55	CrossMap	HG19	HG38	3191	2847	1846	1789	7612	7539	4021	3843	1148	1032	926	972	957	938	531	474	2362	2264	1619	1643	1738	1624	922	846
56	CrossMap	HG19	HG38	3116	2775	1810	1768	8205	8016	4214	4020	1117	976	1031	947	968	866	562	511	2369	2142	1718	1647	1741	1678	908	871
57	CrossMap	HG19	HG38	3062	2769	1839	1828	8420	8425	4530	4372	1119	1048	997	1017	970	958	583	546	2261	2140	1761	1793	1686	1614	923	913
58	CrossMap	HG19	HG38	3131	2866	1927	1828	9012	8945	5130	4938	1161	1000	1020	1001	962	883	595	558	2283	2141	1658	1617	1673	1631	841	800
59	CrossMap	HG19	HG38	3159	2826	1853	1839	9484	9431	5672	5423	1180	1030	1033	1036	1003	943	569	547	2347	2168	1768	1745	1740	1689	963	913
60	CrossMap	HG19	HG38	3188	2871	1811	1808	10155	10084	6269	6032	1130	1007	1033	1018	962	937	548	514	2468	2219	1708	1674	1749	1690	907	853
61	CrossMap	HG19	HG38	3075	2752	1907	1832	10877	10696	6808	6528	1130	967	1000	984	867	891	569	540	2305	2149	1712	1679	1677	1647	927	881
62	CrossMap	HG19	HG38	3073	2790	1822	1801	11580	11582	7482	7206	1122	994	1075	1024	963	868	591	530	2252	2107	1730	1679	1695	1632	924	890
63	CrossMap	HG19	HG38	2960	2754	1844	1778	12350	12371	8349	8035	1162	1035	1053	1039	980	910	556	515	2329	2140	1850	1782	1703	1615	952	897
64	CrossMap	HG19	HG38	3047	2832	1907	1788	13249	13220	9122	8819	1169	959	1099	1040	901	885	636	570	2471	2199	1793	1708	1713	1689	839	801
65	CrossMap	HG19	HG38	3076	2818	1925	1878	14262	14160	10251	9943	1179	1005	1130	1118	914	878	553	524	2430	2280	1832	1871	1716	1590	884	857
66	CrossMap	HG19	HG38	3001	2608	1971	1894	15400	15476	11115	10787	1069	979	1110	1054	964	929	609	575	2389	2244	1908	1783	1687	1649	934	894
67	CrossMap	HG19	HG38	3010	2703	1967	1846	16485	16661	12546	12131	1116	1000	1119	1051	916	860	596	560	2314	2247	1815	1798	1726	1690	921	896
68	CrossMap	HG19	HG38	3089	2699	1946	1927	17682	17686	13946	13604	1113	1007	1165	1134	899	856	605	557	2339	2191	1862	1785	1731	1722	862	823
69	CrossMap	HG19	HG38	3070	2736	1927	1870	19232	19392	15563	15204	1225	967	1128	1144	962	894	587	539	2307	2175	1856	1841	1743	1660	947	877
70	CrossMap	HG19	HG38	3005	2830	2024	1920	20994	20845	16872	16499	1138	1002	1200	1101	921	934	581	546	2349	2134	1971	1913	1678	1650	934	903
71	CrossMap	HG19	HG38	2862	2648	1936	1884	22593	22683	18646	18237	1130	1024	1149	1149	860	847	615	574	2230	2058	1904	1852	1727	1711	1003	965
72	CrossMap	HG19	HG38	3045	2717	1925	1907	24035	23952	20602	20212	1133	972	1216	1141	905	844	566	519	2392	2223	1989	1826	1749	1699	964	914
73	CrossMap	HG19	HG38	3004	2672	1947	1923	26109	26239	22736	22319	1146	1045	1140	1108	929	860	565	538	2362	2224	1902	1875	1692	1644	1042	979
74	CrossMap	HG19	HG38	2966	2784	2020	1966	28067	28077	24696	24304	1185	1035	1263	1151	987	898	636	589	2313	2197	1998	1897	1697	1643	1048	981
75	CrossMap	HG19	HG38	2966	2800	2036	1896	29960	30113	27512	27075	1198	981	1227	1162	858	827	568	539	2431	2245	1924	1875	1718	1668	1057	1014
76	CrossMap	HG19	HG38	2958	2697	2049	2005	31691	31860	29483	29033	1037	958	1230	1175	900	871	561	517	2364	2222	1891	1901	1739	1703	1062	1034
77	CrossMap	HG19	HG38	2917	2676	2011	1976	34145	34282	31546	31125	1148	971	1202	1178	937	896	613	573	2366	2183	1893	1895	1796	1680	1035	968
78	CrossMap	HG19	HG38	3045	2678	2054	2054	36598	36646	34554	34136	1176	1012	1282	1239	858	869	595	567	2457	2249	2031	1959	1824	1755	945	906
79	CrossMap	HG19	HG38	2973	2702	2034	1963	38438	38516	36790	36323	1137	1009	1254	1251	924	873	597	548	2441	2289	1965	1952	1824	1816	1061	1009
80	CrossMap	HG19	HG38	3015	2692	2118	2000	40835	40897	39601	39160	1159	1043	1336	1209	939	894	599	543	2547	2282	1999	1923	1917	1784	1103	1051
81	CrossMap	HG19	HG38	2883	2598	2187	2031	43303	43429	42253	41854	1116	979	1257	1257	932	867	601	562	2493	2327	2040	1927	1814	1769	1001	970
82	CrossMap	HG19	HG38	2852	2678	2133	2086	45789	45912	44994	44584	1157	1026	1377	1331	933	890	641	599	2552	2424	1988	1939	1842	1758	1104	1039
83	CrossMap	HG19	HG38	2824	2671	1995	2070	48016	48232	47555	47180	1210	968	1322	1214	959	897	587	541	2610	2389	2099	1988	1839	1854	1132	1060
84	CrossMap	HG19	HG38	2902	2651	2127	2034	49835	50136	50395	50034	1155	1013	1264	1253	856	873	592	563	2652	2435	2048	1962	1870	1764	1056	1007
85	CrossMap	HG19	HG38	2967	2608	2063	1977	52408	52422	53167	52838	1212	1083	1338	1309	953	945	610	579	2574	2466	2048	2010	1826	1815	1111	1055
86	CrossMap	HG19	HG38	2858	2664	2053	1969	54875	54924	55878	55509	1163	1020	1368	1333	939	876	641	573	2496	2384	2214	2044	1932	1851	1011	978
87	CrossMap	HG19	HG38	2900	2616	2087	2082	56473	56740	58269	57908	1241	1027	1346	1360	939	899	615	573	2608	2382	2059	2091	1940	1836	1086	1029
88	CrossMap	HG19	HG38	2826	2695	2134	2098	58656	58549	60623	60290	1244	1101	1337	1296	936	881	696	641	2602	2456	2118	2060	1879	1812	1079	1047
89	CrossMap	HG19	HG38	2889	2580	2191	2053	60691	60828	63853	63495	1227	1042	1367	1301	1037	914	645	617	2526	2451	2148	2113	1871	1858	1178	1125
90	CrossMap	HG19	HG38	2895	2597	2111	2006	62783	62860	65776	65457	1223	1125	1367	1311	987	993	633	588	2592	2468	2107	2050	1941	1918	1052	1013
91	CrossMap	HG19	HG38	2807	2633	2185	2132	63667	64007	68202	67885	1240	1027	1511	1321	1006	914	664	635	2693	2403	2120	2026	1956	1874	1176	1134
92	CrossMap	HG19	HG38	2669	2563	2188	2120	65629	65414	70166	69841	1224	1120	1354	1308	986	961	686	638	2742	2526	2146	2066	1990	1909	1235	1196
93	CrossMap	HG19	HG38	2780	2601	2184	2114	66782	66917	71538	71216	1192	1057	1424	1385	1011	950	693	670	2632	2472	2258	2065	1988	1954	1179	1139
94	CrossMap	HG19	HG38	2798	2559	2199	2159	67771	67673	73279	73060	1287	1086	1402	1356	1023	944	675	636	2722	2551	2238	2192	1975	1914	1229	1164
95	CrossMap	HG19	HG38	2831	2594	2150	2121	68863	68707	75127	74865	1311	1151	1501	1425	1033	914	663	630	2744	2634	2231	2245	2162	2096	1238	1189
96	CrossMap	HG19	HG38	2687	2599	2213	2191	69026	69320	75903	75633	1268	1114	1435	1322	1072	1046	686	645	2800	2600	2330	2193	2103	1987	1245	1203
97	CrossMap	HG19	HG38	2818	2507	2368	2123	70252	69965	76957	76753	1266	1080	1471	1440	990	966	623	576	2837	2642	2262	2187	2125	2074	1255	1203
98	CrossMap	HG19	HG38	2868	2737	2246	2153	70562	70869	78094	77885	1343	1138	1510	1485	1081	1017	710	688	2844	2727	2234	2139	2216	2172	1287	1260
99	CrossMap	HG19	HG38	2744	2669	2194	2189	70945	70498	78218	78000	1266	1148	1576	1374	1060	935	727	692	2867	2642	2329	2276	2168	2134	1378	1326
100	CrossMap	HG19	HG38	2825	2606	2252	2137	71264	71282	79184	78972	1373	1182	1582	1541	1101	1077	720	676	2925	2705	2331	2308	2186	2070	1326	1287
101	CrossMap	HG19	HG38	2784	2608	2347	2217	71148	71209	79153	78965	1300	1149	1586	1563	1098	1078	742	695	2979	2698	2408	2281	2234	2164	1288	1264
102	CrossMap	HG19	HG38	2767	2633	2307	2260	71023	70766	79819	79624	1355	1182	1691	1537	1029	1008	753	694	2893	2683	2378	2173	2238	2138	1423	1366
103	CrossMap	HG19	HG38	2853	2639	2374	2244	69978	70167	79327	79151	1375	1148	1632	1532	1089	1059	690	649	2996	2784	2401	2323	2251	2233	1491	1422
104	CrossMap	HG19	HG38	2887	2655	2365	2236	69464	69285	78846	78640	1338	1227	1581	1579	1059	1066	796	761	2994	2781	2318	2201	2257	2123	1347	1288
105	CrossMap	HG19	HG38	2788	2609	2437	2338	68477	68128	77773	77641	1378	1181	1575	1586	1139	1101	746	701	3076	2870	2450	2332	2375	2319	1355	1321
106	CrossMap	HG19	HG38	2788	2652	2419	2299	67539	67620	77237	77084	1357	1185	1678	1581	1140	1027	782	741	3131	2884	2527	2381	2369	2319	1497	1461
107	CrossMap	HG19	HG38	2820	2679	2507	2394	66548	66423	76165	75985	1377	1209	1696	1621	1185	1105	785	711	3069	2960	2503	2416	2308	2311	1511	1462
108	CrossMap	HG19	HG38	2840	2678	2457	2344	65270	65023	75088	74934	1445	1284	1719	1668	1193	1124	796	752	3174	2940	2479	2359	2424	2341	1494	1437
109	CrossMap	HG19	HG38	2940	2709	2537	2508	63536	63512	73415	73249	1489	1309	1760	1616	1240	1167	821	771	3191	3022	2558	2452	2643	2416	1551	1478
110	CrossMap	HG19	HG38	2826	2731	2554	2452	62174	61923	72520	72341	1502	1305	1756	1737	1306	1196	837	793	3294	2991	2562	2412	2444	2391	1654	1586
111	CrossMap	HG19	HG38	2908	2695	2587	2476	60026	59985	69875	69712	1493	1322	1823	1718	1199	1158	877	833	3205	3015	2601	2491	2525	2566	1626	1558
112	CrossMap	HG19	HG38	2912	2689	2606	2466	58102	57940	68235	68084	1602	1354	1765	1681	1295	1273	843	780	3250	3064	2493	2453	2483	2392	1598	1560
113	CrossMap	HG19	HG38	2878	2667	2707	2582	55408	55478	65975	65851	1541	1339	1833	1695	1214	1176	882	829	3303	3083	2551	2407	2557	2513	1679	1606
114	CrossMap	HG19	HG38	2940	2780	2516	2527	53761	53500	63284	63119	1559	1411	1774	1703	1295	1209	859	811	3282	3144	2667	2550	2680	2601	1713	1672
115	CrossMap	HG19	HG38	2913	2856	2552	2484	51837	51700	61167	61011	1466	1337	1766	1662	1304	1205	855	844	3539	3095	2676	2556	2720	2606	1731	1675
116	CrossMap	HG19	HG38	2764	2810	2645	2562	49373	49533	59190	59049	1556	1354	1924	1775	1314	1253	862	817	3431	3240	2716	2551	2706	2587	1737	1667
117	CrossMap	HG19	HG38	2924	2825	2600	2578	47236	46823	56529	56377	1593	1361	1831	1762	1395	1308	913	869	3417	3309	2726	2549	2578	2513	1874	1827
118	CrossMap	HG19	HG38	2873	2839	2768	2648	45014	44893	53833	53729	1593	1379	1892	1875	1383	1348	859	815	3386	3254	2707	2577	2690	2688	1842	1780
119	CrossMap	HG19	HG38	3034	2970	2807	2704	42643	42577	51506	51373	1656	1386	1841	1810	1348	1292	885	824	3435	3218	2721	2632	2769	2626	1862	1784
120	CrossMap	HG19	HG38	3092	2929	2750	2702	40400	40193	48939	48785	1633	1515	1914	1803	1400	1397	927	874	3510	3321	2680	2580	2841	2743	1917	1867
121	CrossMap	HG19	HG38	3031	2925	2725	2656	37886	37856	45854	45738	1635	1438	1964	1919	1419	1313	958	893	3607	3374	2844	2607	2817	2780	1932	1887
122	CrossMap	HG19	HG38	3101	2921	2805	2725	35487	35520	43442	43328	1702	1492	1993	1925	1484	1391	924	895	3526	3323	2785	2742	2742	2723	1961	1892
123	CrossMap	HG19	HG38	3065	3006	2849	2714	33238	33131	40836	40662	1712	1455	1999	1858	1546	1456	960	927	3739	3450	2848	2660	2974	2848	2024	1960
124	CrossMap	HG19	HG38	3138	2889	2796	2730	30893	30610	38723	38587	1750	1478	2056	1864	1567	1431	985	943	3654	3305	2820	2753	2877	2847	1992	1936
125	CrossMap	HG19	HG38	3288	3035	2834	2726	29032	29063	36033	35881	1842	1534	2018	1973	1595	1490	1012	944	3691	3455	2914	2793	2982	2932	2058	1968
126	CrossMap	HG19	HG38	3097	3066	2865	2821	26731	26542	33271	33103	1796	1546	2024	1970	1618	1553	1015	969	3656	3496	2950	2676	2960	2799	2147	2093
127	CrossMap	HG19	HG38	3173	2924	2981	2724	24389	24306	30700	30560	1824	1603	2155	1986	1577	1579	1100	1027	3684	3498	2961	2799	3046	2985	2032	1981
128	CrossMap	HG19	HG38	3255	3114	2983	2818	22611	22844	28878	28732	1859	1615	2106	2045	1640	1597	985	945	3818	3627	2955	2810	3145	3052	2240	2198
129	CrossMap	HG19	HG38	3196	3142	2968	2898	20919	20604	26571	26425	1829	1669	2120	2007	1679	1565	1030	975	3869	3609	3046	2882	3114	2988	2310	2240
130	CrossMap	HG19	HG38	3264	3213	3094	2905	19030	18976	24572	24394	1870	1686	2185	2041	1703	1643	1031	988	4000	3683	2955	2852	3166	3059	2242	2190
131	CrossMap	HG19	HG38	3270	3214	3120	3070	17535	17388	22769	22619	1850	1667	2182	2118	1762	1621	1056	1000	3911	3557	3057	2910	3059	3111	2289	2247
132	CrossMap	HG19	HG38	3309	3189	3015	3051	15754	15802	20625	20456	1928	1685	2240	2135	1728	1644	1092	1034	3958	3678	2972	2909	3261	3127	2392	2320
133	CrossMap	HG19	HG38	3401	3175	3100	2998	14358	14281	18771	18623	1948	1761	2230	2125	1841	1738	1071	1044	4039	3742	2995	2967	3256	3064	2433	2368
134	CrossMap	HG19	HG38	3556	3283	3076	3082	13166	13070	17478	17346	2089	1762	2241	2227	1810	1734	1111	1047	4122	3921	3220	3075	3358	3250	2400	2349
135	CrossMap	HG19	HG38	3536	3372	3188	3143	11772	11621	15996	15846	1944	1871	2224	2219	1835	1742	1198	1122	4129	3931	3075	3089	3429	3303	2509	2446
136	CrossMap	HG19	HG38	3326	3237	3268	3030	10630	10686	14400	14251	2021	1765	2335	2210	1852	1780	1186	1133	4141	3920	3127	3056	3380	3321	2603	2542
137	CrossMap	HG19	HG38	3501	3302	3230	3058	9460	9416	12974	12830	2001	1744	2331	2218	1858	1789	1179	1117	4196	3921	3127	3008	3402	3362	2652	2576
138	CrossMap	HG19	HG38	3590	3468	3352	3271	8436	8393	11822	11665	1997	1768	2398	2149	1906	1831	1172	1128	4343	3967	3185	2984	3646	3372	2628	2571
139	CrossMap	HG19	HG38	3502	3521	3213	3138	7528	7438	10680	10531	2182	1877	2442	2333	1881	1930	1204	1129	4334	4058	3184	3052	3430	3478	2716	2631
140	CrossMap	HG19	HG38	3633	3432	3239	3188	6594	6600	9631	9505	2147	1906	2331	2370	2032	1925	1237	1178	4375	4208	3253	3097	3736	3590	2742	2661
141	CrossMap	HG19	HG38	3515	3555	3270	3129	5927	5912	8813	8681	2150	1954	2403	2389	2080	1883	1201	1179	4391	4128	3215	3073	3604	3630	2888	2800
142	CrossMap	HG19	HG38	3720	3506	3315	3207	5227	5171	7890	7746	2221	1956	2376	2335	2051	1938	1274	1236	4409	4175	3292	3186	3735	3672	2846	2799
143	CrossMap	HG19	HG38	3718	3604	3464	3303	4542	4506	7208	7051	2293	1993	2544	2413	2071	1989	1318	1286	4633	4256	3361	3063	3796	3602	2983	2906
144	CrossMap	HG19	HG38	3754	3707	3361	3282	4111	4045	6291	6149	2321	2029	2557	2404	2147	1944	1295	1244	4672	4330	3357	3327	3780	3719	3023	2962
145	CrossMap	HG19	HG38	3841	3845	3504	3307	3451	3521	5853	5722	2261	2030	2549	2395	2143	2123	1334	1301	4606	4423	3385	3220	3879	3845	3066	3015
146	CrossMap	HG19	HG38	3897	3837	3401	3436	3124	3091	5170	5013	2401	2061	2615	2516	2205	2068	1336	1257	4665	4298	3439	3261	3906	3818	3101	3053
147	CrossMap	HG19	HG38	3826	3787	3502	3433	2742	2708	4762	4626	2423	2117	2572	2448	2248	2171	1416	1343	4686	4568	3492	3267	4073	3864	3173	3126
148	CrossMap	HG19	HG38	4016	3864	3576	3497	2387	2341	4299	4183	2454	2105	2680	2514	2202	2130	1401	1350	4844	4471	3604	3342	4134	4047	3354	3294
149	CrossMap	HG19	HG38	3940	3923	3707	3548	2052	2098	3894	3743	2410	2148	2689	2496	2329	2166	1413	1343	4899	4567	3509	3403	4171	3968	3455	3401
150	CrossMap	HG19	HG38	4160	4041	3784	3677	1861	1798	3535	3409	2489	2217	2808	2721	2406	2274	1475	1406	5096	4668	3625	3469	4204	4061	3506	3435
151	CrossMap	HG19	HG38	4076	4050	3759	3545	1570	1596	3290	3148	2565	2161	2881	2720	2437	2333	1457	1380	5053	4749	3636	3497	4409	4210	3467	3380
152	CrossMap	HG19	HG38	4117	4109	3769	3675	1440	1388	3073	2928	2628	2242	2835	2819	2447	2347	1506	1444	5107	4730	3668	3583	4406	4254	3550	3516
153	CrossMap	HG19	HG38	4194	4094	3803	3696	1205	1211	2780	2662	2674	2348	2988	2801	2551	2429	1609	1561	5162	4880	3721	3572	4436	4332	3778	3703
154	CrossMap	HG19	HG38	4310	4167	3812	3849	1080	1046	2531	2406	2775	2397	2979	2796	2601	2425	1619	1542	5337	4852	3603	3530	4539	4455	3852	3795
155	CrossMap	HG19	HG38	4226	4248	3877	3787	922	892	2300	2185	2745	2394	2982	2883	2617	2484	1652	1573	5467	5058	3920	3628	4756	4568	3904	3831
156	CrossMap	HG19	HG38	4356	4347	3907	3818	793	799	2222	2110	2717	2455	3113	2855	2623	2580	1687	1612	5489	5149	3954	3575	4789	4601	4179	4113
157	CrossMap	HG19	HG38	4323	4264	3996	3854	701	710	2044	1918	2826	2472	3069	2950	2687	2575	1697	1659	5453	5185	3881	3783	4856	4931	4222	4151
158	CrossMap	HG19	HG38	4642	4544	4079	3870	622	612	1914	1800	2950	2562	3048	3006	2776	2648	1727	1662	5645	5292	3973	3917	5055	4820	4245	4170
159	CrossMap	HG19	HG38	4610	4615	3967	3983	568	563	1827	1714	2928	2657	3025	2912	2876	2795	1743	1667	5771	5488	4054	3931	5085	5042	4379	4318
160	CrossMap	HG19	HG38	4675	4701	4116	4050	488	472	1703	1594	3078	2588	3225	3139	2784	2748	1887	1836	5821	5489	4059	4017	5253	5022	4449	4392
161	CrossMap	HG19	HG38	4821	4667	4174	3907	482	468	1647	1518	3104	2774	3241	3116	2889	2779	1855	1791	5956	5703	4159	4082	5377	5257	4454	4396
162	CrossMap	HG19	HG38	4839	4800	4363	4210	409	404	1527	1423	3188	2773	3323	3197	2954	2818	1871	1808	6198	5587	4200	4041	5613	5367	4762	4660
163	CrossMap	HG19	HG38	4956	4891	4432	4303	377	377	1452	1353	3144	2818	3373	3199	3063	2903	2003	1934	6381	5861	4227	4034	5735	5590	4731	4670
164	CrossMap	HG19	HG38	4924	5004	4382	4410	348	331	1460	1359	3305	2859	3439	3276	3100	3003	2004	1918	6341	6069	4322	4064	5788	5653	4953	4891
165	CrossMap	HG19	HG38	5049	4973	4489	4351	318	289	1363	1277	3287	2931	3481	3428	3271	3087	2047	2010	6788	6295	4313	4096	5938	5835	5139	5097
166	CrossMap	HG19	HG38	5055	5018	4436	4330	268	270	1303	1239	3408	2995	3469	3442	3267	3112	2085	2034	6697	6237	4492	4288	6163	5939	5281	5226
167	CrossMap	HG19	HG38	5239	5184	4717	4650	244	246	1275	1196	3506	3148	3637	3399	3383	3128	2215	2183	6946	6563	4533	4399	6299	6191	5506	5454
168	CrossMap	HG19	HG38	5271	5388	4702	4600	250	223	1212	1133	3443	3174	3686	3458	3326	3245	2231	2146	6985	6628	4660	4442	6464	6291	5498	5441
169	CrossMap	HG19	HG38	5574	5509	4746	4625	197	208	1174	1099	3583	3214	3827	3552	3554	3435	2199	2163	7200	6786	4663	4500	6640	6505	5800	5745
170	CrossMap	HG19	HG38	5596	5658	4784	4709	197	174	1193	1122	3830	3395	3969	3787	3667	3413	2452	2401	7601	6881	4880	4504	6875	6762	5868	5817
171	CrossMap	HG19	HG38	5580	5730	4998	4814	195	188	1078	1001	3950	3362	3980	3785	3726	3558	2515	2468	7616	7225	4925	4605	7128	7015	6335	6285
172	CrossMap	HG19	HG38	5703	5735	5071	5050	157	153	1120	1040	3901	3492	4051	3942	3836	3656	2518	2450	7838	7442	4991	4934	7288	7091	6457	6369
173	CrossMap	HG19	HG38	5929	6047	5261	5058	207	202	1089	998	4064	3481	4229	3891	3984	3797	2644	2576	8010	7721	5056	4898	7446	7249	6559	6510
174	CrossMap	HG19	HG38	5923	5881	5370	5271	168	165	1115	1052	4155	3781	4216	4110	4099	3867	2701	2653	8384	7834	5261	5104	7691	7507	6913	6830
175	CrossMap	HG19	HG38	6174	6189	5337	5208	154	145	1027	950	4174	3803	4346	4160	4142	3951	2742	2658	8555	8080	5337	5092	7888	7631	7081	7004
176	CrossMap	HG19	HG38	6269	6275	5516	5476	141	141	1022	968	4320	3887	4454	4253	4166	4111	2871	2819	8850	8303	5334	5193	8181	7873	7179	7115
177	CrossMap	HG19	HG38	6317	6453	5596	5356	162	154	991	908	4362	3967	4521	4300	4328	4148	2971	2909	8985	8342	5514	5230	8515	8294	7551	7511
178	CrossMap	HG19	HG38	6400	6600	5774	5650	153	142	984	915	4587	4068	4620	4428	4535	4322	2972	2919	9497	8859	5712	5337	8796	8518	7765	7691
179	CrossMap	HG19	HG38	6667	6564	5818	5797	155	147	938	879	4669	4078	4863	4608	4626	4456	3155	3094	9382	8923	5882	5738	9052	8777	8108	8033
180	CrossMap	HG19	HG38	6814	6791	5950	5879	131	132	868	821	4816	4388	4800	4772	4735	4586	3273	3207	9566	9026	5951	5641	8925	8932	8221	8169
181	CrossMap	HG19	HG38	6926	7005	6275	6153	142	137	966	882	4986	4415	5112	4864	5001	4764	3323	3284	9820	9327	6094	5778	9428	9277	8509	8445
182	CrossMap	HG19	HG38	7152	7374	6320	6166	128	125	924	858	4978	4615	5339	4995	5031	4888	3560	3496	10024	9504	6292	6161	9693	9437	8711	8662
183	CrossMap	HG19	HG38	7265	7358	6497	6258	127	125	844	784	5147	4785	5324	5078	5230	5016	3514	3465	10325	9910	6548	6177	9996	9813	9091	9033
184	CrossMap	HG19	HG38	7515	7594	6525	6546	138	132	869	801	5360	4871	5391	5270	5345	5129	3631	3579	10766	10061	6550	6317	10232	9819	9670	9578
185	CrossMap	HG19	HG38	7675	7839	6703	6606	126	107	847	779	5469	4936	5809	5420	5707	5405	3885	3824	10896	10338	6761	6499	10556	10455	9706	9662
186	CrossMap	HG19	HG38	7777	8144	6919	6875	123	117	855	780	5678	5078	5884	5685	5555	5317	3960	3906	11222	10867	6942	6756	10805	10719	9895	9849
187	CrossMap	HG19	HG38	7929	8283	7149	6945	131	129	850	771	5943	5335	5949	5707	5764	5567	4061	4003	11676	10832	7081	6799	11301	10854	10294	10207
188	CrossMap	HG19	HG38	8362	8471	7261	7236	126	131	852	791	6013	5435	6157	6027	6122	5874	4291	4217	11817	11336	7380	7033	11611	11395	10694	10645
189	CrossMap	HG19	HG38	8515	8588	7389	7217	104	103	806	758	6203	5563	6364	6094	6345	6071	4518	4489	12198	11651	7532	7318	11855	11687	10946	10903
190	CrossMap	HG19	HG38	8463	8656	7713	7575	113	123	768	726	6419	5804	6440	6263	6610	6184	4677	4619	12539	11869	7571	7386	12298	12216	11434	11377
191	CrossMap	HG19	HG38	8793	9048	7893	7725	105	104	797	734	6647	5987	6756	6394	6669	6449	4714	4672	12687	12212	7922	7507	12440	12162	11705	11662
192	CrossMap	HG19	HG38	8929	9242	8183	7975	126	100	757	709	6850	6203	7034	6855	6930	6765	5036	4969	13123	12621	8029	7759	12930	12619	12150	12066
193	CrossMap	HG19	HG38	9352	9509	8204	8078	98	101	741	687	7043	6324	7034	6809	7101	6966	5219	5154	13626	13054	8147	7986	13108	13084	12394	12355
194	CrossMap	HG19	HG38	9478	9696	8369	8337	106	95	749	719	7148	6568	7403	7016	7381	7141	5378	5329	13896	13197	8572	8107	13557	13375	12599	12520
195	CrossMap	HG19	HG38	9625	9914	8719	8573	96	97	760	691	7488	6771	7563	7379	7561	7233	5476	5420	14404	13715	8672	8336	13977	13691	13137	13093
196	CrossMap	HG19	HG38	9889	10235	9040	8911	108	105	702	671	7703	7095	7828	7690	7971	7679	5749	5717	14593	14080	9015	8788	14457	14104	13640	13607
197	CrossMap	HG19	HG38	10237	10443	9239	9007	80	75	741	705	8082	7418	8039	7713	8169	7831	5921	5872	15001	14191	9316	8752	14573	14432	14238	14174
198	CrossMap	HG19	HG38	10338	10741	9515	9374	105	89	727	688	8330	7435	8226	8080	8392	8021	6123	6059	15375	14821	9673	9075	15210	14873	14398	14365
199	CrossMap	HG19	HG38	10504	11018	9741	9577	78	90	661	609	8443	7726	8515	8245	8705	8398	6311	6252	15662	15249	9714	9525	15290	15184	14782	14706
200	CrossMap	HG19	HG38	10958	11384	9907	9803	97	77	690	646	8782	8031	8701	8411	8901	8741	6826	6753	15995	15458	10048	9692	15772	15533	15050	15018
201	CrossMap	HG19	HG38	11258	11659	10364	10183	102	102	646	601	8973	8183	9193	8874	9052	8849	6934	6881	16257	15781	10322	9935	16064	15873	15630	15566
[truncated: 399 more rows]
